# Supplementary material for: Implementation of a Rural Community Diagnostic Testing Strategy for SARS-CoV-2 in Upstate South Carolina
Source: Front Public Health. 2022 Apr 5;10:858421. doi: 10.3389/fpubh.2022.858421 (PMC9016164; doi:10.3389/fpubh.2022.858421)
Supplement: Supplementary file 2 [file Data_Sheet_2.xlsx]

## Sheet: Data
	Group	Category	Month												Source
			Dec '20	Jan '21	Feb '21	Mar '21	Apr '21	May '21	Jun '21	Jul '21	Aug '21	Sep '21	Oct '21	Nov '21
	ALL TESTS	Total Tests	208424	332560	263726	210477	163834	99662	55793	60493	250099	378701	259404	186662	SC DHEC Dashboard
		Percent Composition	1	1	1	1	1	1	1	1	1	1	1	1	N/A
	REDDI Lab	Total Tests	17871	78999	83361	82287	68313	24614	7589	4995	99164	129532	106762	98425	Rymedi Dashboard
		Percent Composition	0.0857435	0.237548	0.316089	0.390955	0.416965	0.246975	0.136021	0.0825715	0.396499	0.342043	0.411567	0.52729	COMPUTE
	Public Health Labs	Total Tests	23968.8	27935	3692.16	1052.38	655.336	697.634	502.137	967.888	6252.48	4923.11	2075.23	1306.63	COMPUTE
		Percent Composition	0.115	0.084	0.014	0.005	0.004	0.007	0.009	0.016	0.025	0.013	0.008	0.007	SC DHEC Dashboard
	Other	Total Tests	166584	225626	176673	127138	94865.7	74350.4	47701.9	54530.1	144683	244246	150567	86930.4	COMPUTE
		Percent Composition	0.799257	0.678452	0.669911	0.604045	0.579035	0.746025	0.854979	0.901428	0.578501	0.644957	0.580433	0.46571	COMPUTE
