# Supplementary material for: Implementation of a Rural Community Diagnostic Testing Strategy for SARS-CoV-2 in Upstate South Carolina
Source: Front Public Health. 2022 Apr 5;10:858421. doi: 10.3389/fpubh.2022.858421 (PMC9016164; doi:10.3389/fpubh.2022.858421)
Supplement: Supplementary file 5 [file Data_Sheet_5.xlsx]

## Sheet: Raw Data
Patient ID	Sample ID	Collection Date	Collection Time	Result Date	Result Time	Turnaround	Location	Days
bbf1afe006acb664bcbcaa78	27c285015f5c7049b396d474	2021-03-31	16:02:31	2021-04-01	11:35:20	6	REGIONAL	1
bdea3c5f163513154cfb6ea8	f2ad8761b2568cba766a410d	2021-03-31	15:38:30	2021-04-01	11:35:21	6	LOCAL	1
5d5f239b734b824b4af5ec34	56a43ac3b816af4a14470055	2021-03-31	20:29:35	2021-04-01	11:35:21	5	REGIONAL	1
52bc0138817640ef83caa950	2a288108b3f02564d25d1d42	2021-03-31	15:41:37	2021-04-01	11:35:21	6	REGIONAL	1
b6cf9f72b7469f198ba5c3d6	590c345aa2e804cc12086d66	2021-03-30	11:25:31	2021-04-01	13:15:34	16	NONE	2
4e3398b3d90c6219d968d5f8	fd0aef6974b58fc7bf394cd8	2021-03-29	14:16:32	2021-04-01	13:17:25	23	REGIONAL	3
b6894fe6c13b7d6f191e53d5	d3ac56747f552f66b2ca1db5	2021-04-01	14:21:17	2021-04-01	19:46:01	1	LOCAL	0
440af1dc80230a815635553a	d893587c54ce4995b19a2266	2021-04-01	13:49:40	2021-04-01	19:46:01	1	REGIONAL	0
03a46c7cd8b6e9d4d43f2333	5a060edb151c1b3d8c489b7d	2021-04-01	14:30:38	2021-04-01	19:46:01	1	LOCAL	0
2f0f2c4cd907b426eb25ee1f	3a3fb736d7348005c2174d82	2021-04-01	11:00:40	2021-04-01	19:46:01	2	REGIONAL	0
ac2e55b2ff7c4a15decec011	02ef20999c5272fd1e907e80	2021-04-01	11:01:59	2021-04-01	19:46:01	2	REGIONAL	0
b199abe43aad0c913da0965e	58a28a017b6aa7d690ea247d	2021-04-01	14:50:40	2021-04-01	20:14:05	1	LOCAL	0
039ce09c4f3173ae6d982748	2d591a069403916bc12efce4	2021-04-01	15:00:45	2021-04-01	20:14:05	1	REGIONAL	0
17a19e81e5e6800e25f736c4	f21c043abfadb6969056a4c0	2021-04-01	15:00:35	2021-04-01	20:14:05	1	REGIONAL	0
048ac7b6c1bb84974e2390b5	0aa09c7d4325d2e621bc6937	2021-04-01	14:45:04	2021-04-01	20:14:05	1	REGIONAL	0
2a02d0b30ef5e462146ee15a	16fd6c607f6b710249e69eee	2021-04-01	14:51:19	2021-04-01	20:14:05	1	LOCAL	0
ecd5b667b85e7edd14970c2a	eb1c0f619cbd934a2a93cda0	2021-04-01	15:00:19	2021-04-01	20:14:05	1	REGIONAL	0
d5e32b9cdd6eba6e0bcb76e3	cff789795285a234cb58a86b	2021-04-01	14:59:51	2021-04-01	20:14:05	1	REGIONAL	0
f04854290e2b070a1a9a2671	57c777f622cc17a826b7828f	2021-04-01	14:55:22	2021-04-01	20:14:05	1	REGIONAL	0
b4a2250d4ca6d3f125698f08	017e2296fe4ba5efc685d7cd	2021-04-01	14:57:15	2021-04-01	20:14:05	1	LOCAL	0
9f709be6a6f8d9a39b551611	91f90b13bb67801ff78c7922	2021-04-01	15:00:12	2021-04-01	20:14:05	1	REGIONAL	0
f043ffb6c738193a05e27bb7	156bb144cf69553e44185f35	2021-04-01	15:01:09	2021-04-01	20:14:05	1	REGIONAL	0
e3156ccf7befb5f4e3d41adc	c3d812b9aa647405581e9936	2021-04-01	14:35:12	2021-04-01	20:14:05	1	REGIONAL	0
7e1eb4cf9a99142f0a1bab0b	aee1ee60b730725c91825c6b	2021-04-01	14:51:41	2021-04-01	20:14:05	1	LOCAL	0
2ed24448ffefbd2afc15e442	ab203ced52d2b8e93e2eb5e4	2021-04-01	14:40:38	2021-04-01	20:14:06	1	LOCAL	0
55b1e34b8f35c09399ef29b2	5754e1e6a1ffa093731c5e71	2021-04-01	14:59:21	2021-04-01	20:14:06	1	REGIONAL	0
7f327b2549112764cf17cf56	7fdf1ac610ff0ab7ca857c0b	2021-04-01	14:40:22	2021-04-01	20:14:06	1	LOCAL	0
5bfd64fd782c254342c8aea0	df5455bd9bd0f68359283f41	2021-04-01	13:47:01	2021-04-01	20:22:55	2	REGIONAL	0
e8ad84c03ba1f2902d16416b	dad880a5d2a88c4ef9b8cf07	2021-04-01	11:14:58	2021-04-01	20:22:55	3	LOCAL	0
e8af850911034aab7a6b4818	d000475fdd2b45a534e4fc08	2021-04-01	12:00:04	2021-04-01	20:22:55	2	REGIONAL	0
8e122c260f5eb551bd816e13	49175e5b66fb94d18fa80f7d	2021-04-01	12:00:20	2021-04-01	20:22:55	2	LOCAL	0
20a900b77530cf6e0fd07196	6e6d549a8eaa36911150872a	2021-04-01	13:01:40	2021-04-01	20:22:55	2	LOCAL	0
c669d31abbeda9a519b923cc	216aba4736ce612794d93dcd	2021-04-01	13:02:06	2021-04-01	20:22:55	2	LOCAL	0
e8e17b021c0a49056d2ae569	6f19cae0e777c0b474983a93	2021-04-01	13:00:17	2021-04-01	20:22:55	2	REGIONAL	0
e2d9b8e9a102c850429af564	722bc98ba2a8e76dc7b47c31	2021-04-01	13:26:22	2021-04-01	20:22:56	2	LOCAL	0
a548bb00c8a536017308d497	7a0ceb695b6532eaf6ce41b1	2021-04-01	13:36:39	2021-04-01	20:22:56	2	LOCAL	0
a5aba35e896fc2764febb83d	229f0f0678991cce4a4885f9	2021-04-01	11:02:29	2021-04-01	20:22:56	3	LOCAL	0
7f3aea698cfef75f4c44b5e7	31b9ae03eb4b6f886da7ffd1	2021-04-01	13:26:09	2021-04-01	20:22:56	2	LOCAL	0
5826ebf6b80480b4e18bd963	9af56d1364b722ebf8be77f2	2021-04-01	11:32:58	2021-04-01	20:22:56	2	LOCAL	0
e1b0be3709d4c2df811f406d	dcab09e8f0f0257f3d060d75	2021-04-01	11:18:31	2021-04-01	20:22:56	3	LOCAL	0
efde1f6cb0b127f6dda79d4f	5398b1d95a42dfa19304f2c7	2021-04-01	11:40:01	2021-04-01	20:22:56	2	LOCAL	0
399bec552a879459be164a24	e279a4140dc6b77bc98b281f	2021-04-01	13:24:22	2021-04-01	20:22:56	2	LOCAL	0
0cab9a748b28e6dd44b7c77e	ca9fffcee28892dace651dbc	2021-04-01	11:18:07	2021-04-01	20:22:56	3	LOCAL	0
04680974d525ca66f2a23b3b	fcaa6dd0dbd8520f5dff2933	2021-04-01	11:29:52	2021-04-01	20:22:56	2	LOCAL	0
e21e62ed475b7fb3e6a0b788	d1327b5fd9a4f1f60ffc29d1	2021-04-01	13:00:35	2021-04-01	20:22:56	2	REGIONAL	0
61b1162cb85310276ee17ee6	6690dff67e52390afd7b1f67	2021-04-01	11:17:01	2021-04-01	20:22:56	3	LOCAL	0
adcf42f4d4f99a21ffb6465a	b8162407439d030f7349b9e0	2021-04-01	13:20:12	2021-04-01	20:22:56	2	LOCAL	0
c0f7b3d638d43a6139038a81	94b63e61b00dfd57dbc18103	2021-04-01	13:44:31	2021-04-01	20:22:56	2	LOCAL	0
7d4aae7aebf1577caebb2824	cae7cb6391e1e30640e8526e	2021-04-01	11:12:39	2021-04-01	20:22:56	3	LOCAL	0
7bba184af5c5584afa53754d	64e6e0b46f922a3f2b9d9523	2021-04-01	13:24:59	2021-04-01	20:22:56	2	LOCAL	0
d0fdea19dd83fc01f488cedc	8db162441129daea26f8cd36	2021-04-01	11:27:38	2021-04-01	20:22:56	2	LOCAL	0
f88e9a6bc45efbfad808874e	052faaa9eca66c69d24ebcbf	2021-04-01	13:34:59	2021-04-01	20:22:56	2	LOCAL	0
fd31d55fc2ca2806c2f8c91b	bd7f5fe8600d1a9de915ce4d	2021-04-01	11:28:14	2021-04-01	20:22:56	2	LOCAL	0
5b1f5de196492968cea80a50	9fa2ae1ae22817ba004afae8	2021-04-01	14:03:42	2021-04-01	20:22:57	2	LOCAL	0
5a541b4d12c9b6b8fe46a53b	18ffdc1216c77dcab49bd57c	2021-04-01	12:11:04	2021-04-01	20:22:57	2	LOCAL	0
fe7fec8288322901c5f7ba9d	44edf41402af4c7d563d1f78	2021-04-01	12:11:23	2021-04-01	20:22:57	2	LOCAL	0
275538dc1f4b01abb0be9ade	8b84a9689e8b760c337da269	2021-04-01	11:01:16	2021-04-01	20:22:57	3	REGIONAL	0
87d559569cb822322dfd29ea	4072adaa89c6b538007f755a	2021-04-01	13:54:53	2021-04-01	20:22:57	2	NONE	0
c827bb05486397e8dc21d122	b18050e7596a730e725cd701	2021-04-01	11:00:35	2021-04-01	20:22:57	3	REGIONAL	0
0985004b4c622a39eb0665b5	d9fa77f6aab4e545bbcbf6c6	2021-04-01	11:19:09	2021-04-01	20:22:57	3	LOCAL	0
5956bcec9073aacdd85117d9	4e3d8cb78697429a5eaed644	2021-04-01	12:07:41	2021-04-01	20:22:57	2	LOCAL	0
68508eae3877e980cd4ae597	4b3262eacf5475012fb61081	2021-04-01	11:17:53	2021-04-01	20:22:57	3	LOCAL	0
c28c574e1f78a7cae5af3968	426bd89a3b082582458003e3	2021-04-01	12:11:40	2021-04-01	20:22:57	2	LOCAL	0
fb777b1fd88a3673653b51eb	6715089db26af720330324f0	2021-04-01	11:28:26	2021-04-01	20:22:57	2	LOCAL	0
c97c414ff15e489b0a0d4bd3	53c3bb6a8ac29f067573e02a	2021-04-01	14:00:01	2021-04-01	20:22:57	2	REGIONAL	0
2eda998f90a6a4d3d0914788	e49ab34f8fd48e52843b09cc	2021-04-01	11:57:18	2021-04-01	20:22:57	2	REGIONAL	0
fcf66b286f09f7caf45e2622	f042de58a646dbed0ba227b3	2021-04-01	12:08:03	2021-04-01	20:22:57	2	LOCAL	0
7888f48bca7632cebe9488c1	02eed068b9cbbcecf9af759b	2021-04-01	11:32:39	2021-04-01	20:22:57	2	NONE	0
d97684f7730cd814af9a5958	23a406a26d32c576560a3910	2021-04-01	14:08:46	2021-04-01	21:48:15	2	LOCAL	0
443e9789d77f1644e734128a	7bbf618f81deab2e5039f926	2021-04-01	14:38:55	2021-04-01	21:48:15	2	REGIONAL	0
c3a2bef44fa5377afab52e7c	fe6c699b5dfdeb9ec4b28ff3	2021-04-01	11:12:34	2021-04-01	21:48:15	3	NONE	0
13c149401a3c93608cf414ac	6c053de2f123d213485baa6c	2021-04-01	13:02:53	2021-04-01	21:48:15	2	LOCAL	0
5da268ba823e0a55eaba4d41	470eb9b232fe8206366fa877	2021-04-01	14:34:44	2021-04-01	21:48:15	2	NONE	0
4342d25c16aee1f37e1eee39	8579e76fac825ee68dabcec9	2021-04-01	11:12:02	2021-04-01	21:48:15	3	REGIONAL	0
c64f6f7b469b9e796733bae9	220fe322b416afe3b342deeb	2021-04-01	14:04:23	2021-04-01	21:48:15	2	LOCAL	0
be07ab8b2125b5c4c4bc54a1	4f73e5156574c5fc411540f6	2021-04-01	13:32:46	2021-04-01	21:48:15	2	REGIONAL	0
1de18b03f0929a1b268c0b3b	aed4653e8442ea0a1e64cb05	2021-04-01	14:35:03	2021-04-01	21:48:15	2	LOCAL	0
1c56bb3d19cf76f24388033b	5371f163f428bc157d9e436b	2021-04-01	11:11:08	2021-04-01	21:48:15	3	REGIONAL	0
43a08e683686196f264c6f2d	b965e9a79f97ae60a89a54df	2021-04-01	12:13:19	2021-04-01	21:48:15	3	REGIONAL	0
f6c78356fd3cfea942191955	b7388a3c8f7651fc0073d34a	2021-04-01	14:36:32	2021-04-01	21:48:15	2	NONE	0
b0bc5fb3e46b0d1996e19fdb	551376c9b5aaf816a19dc977	2021-04-01	14:00:34	2021-04-01	21:48:15	2	LOCAL	0
ca6c37e728fb184be4bdf98e	c9d2419ac8f8f236f8bcacff	2021-04-01	14:00:14	2021-04-01	21:48:15	2	LOCAL	0
cc339ecaae01208c3206e90f	d27684aebb54a2ac54bea477	2021-04-01	11:09:02	2021-04-01	21:48:15	3	REGIONAL	0
6a7864b9217bee825ff34c65	5ca55be42ca4b466da0fbaf7	2021-04-01	13:49:22	2021-04-01	21:48:15	2	LOCAL	0
2253bbb381752aa7b67c5360	df96801db915b90a9e75f2d7	2021-04-01	14:29:27	2021-04-01	21:48:15	2	REGIONAL	0
21f7f8096025b7deffae3284	921181122d8d3006dd074d71	2021-04-01	11:08:26	2021-04-01	21:48:15	3	REGIONAL	0
3520b938c02e73ef1df6f31e	6c3963b361f830f15784b6de	2021-04-01	11:10:35	2021-04-01	21:48:15	3	LOCAL	0
2a4d581afa75bc8f071cda16	bae7b5e9561fbd52ac6893a2	2021-04-01	11:11:36	2021-04-01	21:48:15	3	REGIONAL	0
ba6427754d6c8f3c5eb8a0e2	ffce2ae67b165bdf4437e1b3	2021-04-01	11:10:08	2021-04-01	21:48:15	3	REGIONAL	0
38452016781b6be760ee5345	e835d27f17d5e26fbe22219a	2021-04-01	13:32:05	2021-04-01	21:48:15	2	REGIONAL	0
cd234f98c3f8e9bfc4002543	47b3464cae200282a1787b6e	2021-04-01	13:32:12	2021-04-01	21:48:16	2	REGIONAL	0
54fb51067f85fd91b9705db5	b35bf000251b9b63eeeebcf8	2021-04-01	13:39:43	2021-04-01	21:48:16	2	REGIONAL	0
c345279921e2385bf13db5ee	002c9b97f7dd38ebf2e5813f	2021-04-01	13:32:28	2021-04-01	21:48:16	2	REGIONAL	0
ad6a2407d973fb811d14deb8	34eb45601c3ea8d869202a72	2021-04-01	11:02:57	2021-04-01	22:08:26	3	LOCAL	0
97e65c35c0232aa65620e4cc	898b011a4e47319a0730b95e	2021-04-01	11:31:43	2021-04-01	22:08:26	3	LOCAL	0
74e2c337520cebd8ebab280b	bdb997cb62ed9fa8fa6620c6	2021-04-01	12:01:19	2021-04-01	22:17:02	3	LOCAL	0
679d3f42faa67801e4c61e1a	5e92a7d1a097d4ec5a21a752	2021-04-01	12:07:55	2021-04-01	22:17:02	3	REGIONAL	0
ca52f759a2627bcf0371f873	ea4bea7816ca2135da42f419	2021-04-01	11:02:31	2021-04-01	22:17:02	3	LOCAL	0
345fe0455110d4f4d3b8ed3a	7dcba9295168206b4ef925ac	2021-04-01	12:01:35	2021-04-01	22:17:02	3	LOCAL	0
ea1358a99ec4a4795696dfd7	b3a445b144e2aa93880ee75e	2021-04-01	11:15:55	2021-04-01	22:17:02	3	NONE	0
7cba5ed319da0e1a8f657b3e	027f1e3c85da4a39b1191224	2021-04-01	14:21:59	2021-04-01	22:17:02	2	LOCAL	0
4e047b619d205bf151e867ec	b72072798b1fe86a8794c642	2021-04-01	12:57:29	2021-04-01	22:17:03	3	LOCAL	0
20b99559e7140a9596ddffb2	31b9a5e2ea5d51be55e7fe0f	2021-04-01	12:24:28	2021-04-01	22:17:03	3	REGIONAL	0
de1d2d0856921cb7de4074de	ced57c4d3aa4185a80e1e760	2021-04-01	11:08:57	2021-04-01	22:17:03	3	LOCAL	0
896989992a3a5de29cb2b7d9	ccc93e02545c0983f6398b91	2021-04-01	12:26:40	2021-04-01	22:17:03	3	LOCAL	0
f510e3965e22805c58ee5f49	a7b31d76a21f9e7282f88120	2021-04-01	12:12:55	2021-04-01	22:17:03	3	REGIONAL	0
fe33e7fb6abc3758441d8d28	a3c335a1822ab471d2d75472	2021-04-01	11:11:21	2021-04-01	22:17:03	3	LOCAL	0
2bda00c8d306629512b80899	f09cac60575571e2dd10bf30	2021-04-01	12:15:03	2021-04-01	22:17:03	3	LOCAL	0
a5cfbc65d93fd33c12f99148	56d2655b8bdfc0e9b63741d0	2021-04-01	12:28:04	2021-04-01	22:17:03	3	REGIONAL	0
48593836cbf59f3e38250cb3	5790eb7e77d7fe0f97f997b8	2021-04-01	11:11:45	2021-04-01	22:17:03	3	LOCAL	0
2a880da5187a421ddcfad76c	875a66ef33eead5d5b0ddfc7	2021-04-01	11:32:01	2021-04-01	22:17:03	3	LOCAL	0
7e4290c77b651a480e027f01	624aecff3421b97e582b77be	2021-04-01	12:01:51	2021-04-01	22:17:03	3	LOCAL	0
c65e2733f3d199f22c625427	194965c1bc7ff7b5ce7327f8	2021-04-01	11:01:58	2021-04-01	22:17:03	3	LOCAL	0
d152c2bd7cac9a8f67548e85	19533933da27f41b597922b1	2021-04-01	12:36:22	2021-04-01	22:17:03	3	REGIONAL	0
e126428881969ec42558ee72	2eff307e421ca664028624a2	2021-04-01	11:10:20	2021-04-01	22:17:03	3	LOCAL	0
088fc1a374e41ae77a04bfb4	20978aee97568b141b87d157	2021-04-01	12:18:34	2021-04-01	22:17:03	3	LOCAL	0
9de6cbde65fb06e465af582b	92153a14eb199f6ae78d81a6	2021-04-01	12:19:55	2021-04-01	22:17:03	3	REGIONAL	0
e4fdd105c37d72373d5296fc	236e7c9e5dc9aaa576aa480a	2021-04-01	12:27:04	2021-04-01	22:17:03	3	LOCAL	0
e77b66c4eed26f1609bf7361	d5050f7c44e8d2f378cdc7fa	2021-04-01	12:07:20	2021-04-01	22:17:03	3	LOCAL	0
73a5b268d419e5ad76cad593	fc9567860b5859f9faad0073	2021-03-31	23:51:52	2021-04-01	23:36:27	7	REGIONAL	1
6a791bf7ebaf36e510830137	57ca8d976d5f894ec16f8d0a	2021-04-01	13:21:56	2021-04-01	23:43:35	3	LOCAL	0
82cfefba3647b13190cff9cc	96ba896e3fc107dfe5bec95c	2021-04-01	13:24:03	2021-04-01	23:43:35	3	LOCAL	0
8b8eff378998a26dcb841c27	385dd6f121d4e578b63d69db	2021-04-01	14:02:55	2021-04-02	1900-01-01 00:00:18	3	LOCAL	1
7c3663f739d9b2ec87010425	208bac0ab2fd14963c26329f	2021-04-02	11:45:40	2021-04-02	17:55:24	2	LOCAL	0
b67f468fe770b509e49fdad0	96920b21e3888933fc23d96a	2021-04-02	11:52:59	2021-04-02	17:55:24	2	REGIONAL	0
8a87dd3db6fc6ef84734db91	f415687d6e92f2520009fdef	2021-04-02	11:45:13	2021-04-02	17:55:24	2	LOCAL	0
dc57afaa51891e38c6c83196	6ceb55bc1ef9efbfa05eb22f	2021-04-02	11:44:35	2021-04-02	17:55:24	2	LOCAL	0
37bd126d5412db1d6c64a2a8	d50c10eca3ba6d9c92c70aa3	2021-04-02	11:45:59	2021-04-02	17:55:24	2	LOCAL	0
9a60a0cec8687242f0c57c14	b74aeb52b5601ee4cbd2bcd3	2021-04-02	11:46:28	2021-04-02	17:55:24	2	REGIONAL	0
03c520b815004e585bdfb7a9	821263f4b8c7ba990f7a4153	2021-04-02	11:50:39	2021-04-02	17:55:24	2	LOCAL	0
f0fb3a03c40d68850616c122	3704575912d208348ba6f637	2021-04-02	11:47:10	2021-04-02	17:55:24	2	LOCAL	0
7c013d2917b78f06f3ab40c8	8f34d8cdb511b03dbc22141e	2021-04-02	11:57:36	2021-04-02	17:55:24	1	REGIONAL	0
a616dfef5347bfec5ce1ef6e	6e1b628ffdc6602564776c61	2021-04-02	11:51:53	2021-04-02	17:55:24	2	REGIONAL	0
e670148a4ea3642ed92eafac	3bb76c3b02e98095333b10e4	2021-04-02	11:59:20	2021-04-02	17:55:25	1	LOCAL	0
684a065373f29b411d69c270	1b39e1c8c9fdfefa0e11cc86	2021-04-02	12:19:07	2021-04-02	17:55:25	1	LOCAL	0
ad196cb3b055a9b56f80465e	823288f9cbad2bdd57c82a18	2021-04-02	12:30:30	2021-04-02	17:55:25	1	LOCAL	0
7e05394ce951bdd683e1a301	1efb84eb7e9cba57b3e0e4f8	2021-04-02	12:20:50	2021-04-02	17:55:25	1	LOCAL	0
34d7965d6694fd14a01de6b1	e7cccd89ad56f86821e4e619	2021-04-02	12:00:51	2021-04-02	17:55:25	1	LOCAL	0
8ab7ce86c89ec4262aa307b8	21d450d1f0c34ffb0da24a97	2021-04-02	12:34:26	2021-04-02	17:55:25	1	LOCAL	0
7e311894f17c9f35edf424cf	95dd1a85f6224be55cae5573	2021-04-02	12:30:58	2021-04-02	17:55:25	1	LOCAL	0
4f93db5b247c9bf1e1ca2595	66733f21caf42de7d3a536fd	2021-04-02	12:10:35	2021-04-02	17:55:25	1	LOCAL	0
66636016adde2f10b8982006	7145809361c20161413e77db	2021-04-02	11:47:36	2021-04-02	17:55:25	2	LOCAL	0
7be6ab0cf37e029c664dce04	c474ea50f1b421f235735c5a	2021-04-02	12:33:38	2021-04-02	17:55:25	1	LOCAL	0
1720565faf4da66a16438931	193369ae821d979d5b113f6b	2021-04-02	12:00:43	2021-04-02	17:55:25	1	LOCAL	0
4f93db5b247c9bf1e1ca2595	0b038784f57d1481f0b343dd	2021-04-02	12:09:44	2021-04-02	17:55:25	1	LOCAL	0
dfb2c891f211ce4d28ccb5dc	c63915ad4e3894e9b26689a6	2021-04-02	12:02:13	2021-04-02	17:55:25	1	LOCAL	0
7ac05445a6e2b48c26a18f03	7939801c8f6f360e7a3c2113	2021-04-02	12:06:29	2021-04-02	17:55:25	1	LOCAL	0
648531dff853572f3fa94d77	b56e1cc10aafeddccaa9c176	2021-04-02	12:08:11	2021-04-02	17:55:25	1	LOCAL	0
2ef168f83c0a032509bd748b	acf96a4abdab335a24b459db	2021-04-02	12:35:13	2021-04-02	17:55:25	1	REGIONAL	0
c28f0ec8168915dd128bb01b	c33d50518f545365ecdf3323	2021-04-02	12:32:10	2021-04-02	17:55:25	1	REGIONAL	0
1fa58ee7b3bf137fdb63f751	3ba06257bf26454bf4586379	2021-04-02	12:34:09	2021-04-02	17:55:25	1	LOCAL	0
171ec314e549c2180e8c4ded	2d14671364a4b0c58d1baf02	2021-04-02	12:00:23	2021-04-02	17:55:25	1	LOCAL	0
8b98c7372469db54a2a5ba0c	eb6f6379dc60daa90fed43fa	2021-04-02	11:50:10	2021-04-02	17:55:25	2	REGIONAL	0
8d7dbc468b19bc5852530b50	f988359e7c27644152d2987a	2021-04-02	12:06:53	2021-04-02	17:55:25	1	LOCAL	0
0d4ae184f5d71aecc1dda41f	66149049047e37471bd4c21a	2021-04-02	12:19:32	2021-04-02	17:55:25	1	LOCAL	0
932b837507d020d3340def5c	c641c1b4d99da602feca2798	2021-04-02	12:12:24	2021-04-02	17:55:25	1	LOCAL	0
93ba50a08bffc167969a0d3f	1d9914d871e7c0ec83184b73	2021-04-02	12:00:31	2021-04-02	17:55:25	1	LOCAL	0
697430e207323e5919538dd1	aa83d0e64903db73a6e952fb	2021-04-02	12:12:43	2021-04-02	17:55:26	1	LOCAL	0
68d45acbfea7d931c651b7c8	d90faa34e6328f803492daba	2021-04-02	12:34:49	2021-04-02	17:55:26	1	REGIONAL	0
b315fc20f6f8f683a8c8a0e2	36c1decc585a5f10803e26ff	2021-04-02	12:29:27	2021-04-02	17:55:26	1	LOCAL	0
3d771ca02fda3869205e4243	26e5c08f6cbc51b3eba75515	2021-04-02	12:11:56	2021-04-02	17:55:26	1	LOCAL	0
6d289a981273f88fceb4569b	45b2a9a678e9d1d242b70cd0	2021-04-02	12:33:20	2021-04-02	17:55:26	1	LOCAL	0
c8ac65fd8f44f51f1a3f4b17	46f07a58212d8a49a1eee7ef	2021-04-02	11:52:04	2021-04-02	18:15:08	2	LOCAL	0
3282feade64d361c7a51695e	f305aca9cfccb371e5d9aadd	2021-04-02	11:53:11	2021-04-02	18:15:08	2	REGIONAL	0
0bc4ffe64599e6df4a3821ac	89cafa561c904a048c16ee3d	2021-04-02	11:59:29	2021-04-02	18:15:08	2	LOCAL	0
f751c19212f86042edb59480	b19dc8e6d2edcb802853ffbf	2021-04-02	11:57:57	2021-04-02	18:15:08	2	REGIONAL	0
93fe91f2ef464ed468b51d8c	b83e822cd46928d3dca212aa	2021-04-02	12:14:38	2021-04-02	18:15:09	2	LOCAL	0
4e214790b19c46487b382f77	874da942d47f9fd39349b795	2021-04-02	11:58:24	2021-04-02	18:15:09	2	LOCAL	0
5d44afe6bf18a50c0c721cae	bc470cfd071963afba7b55c5	2021-04-02	11:59:43	2021-04-02	18:15:09	2	LOCAL	0
7e247a2a99ef00410d37cdc7	f83a2c475bff66ca9676901f	2021-04-02	12:17:14	2021-04-02	18:15:09	1	REGIONAL	0
33d4144014e93239de162305	788d1025af9c5c13afdde99b	2021-04-02	11:58:57	2021-04-02	18:15:09	2	LOCAL	0
e8670c92d9adba03ebe616fb	f4287e0d7c03335860dcc594	2021-04-02	11:59:14	2021-04-02	18:15:09	2	NONE	0
5e89706b2b433e9f1b085246	4b55b9d57b13f58acb1bc9fb	2021-04-02	12:11:52	2021-04-02	18:15:10	2	LOCAL	0
bd112d0bea3fe7a3877f7c9e	45e6d2e92f70d4c7983b423f	2021-04-02	11:58:11	2021-04-02	18:15:10	2	REGIONAL	0
83f1f92b3da940e803c73e73	ba638551af0adc1b4a033df6	2021-04-02	12:13:08	2021-04-02	18:15:10	2	LOCAL	0
15f20123a9975203a85d244c	354c34b4dcf9c1e832cbd7da	2021-04-02	12:13:32	2021-04-02	18:15:10	2	LOCAL	0
b7c4b9a851c13f07c2280f84	6279870ac309a87d22a6359f	2021-04-02	11:57:42	2021-04-02	18:15:12	2	LOCAL	0
fb31c5f77f65632acff5e710	f6b76e1525b68558ef78312d	2021-04-02	12:02:34	2021-04-02	18:15:13	2	REGIONAL	0
84a648103d1cc50e0277b10b	1bde841a74174a0f1ef731ba	2021-04-02	12:10:52	2021-04-02	18:15:15	2	LOCAL	0
e9dc9d49b63b8762726b2aa0	132d2dff5998657de51cf1f2	2021-04-02	11:58:19	2021-04-02	18:15:16	2	LOCAL	0
f9eb0da584a14eacf5650550	85ba5ce2b9bd40c8be19ddfc	2021-04-02	12:01:38	2021-04-02	18:15:17	2	LOCAL	0
6f1e2b771862d7b9ffd48e61	e8d4619dfda81d3a805099fa	2021-04-02	11:52:56	2021-04-02	18:15:19	2	LOCAL	0
e819ff76e6ae979d3ce9cff7	53b3eddbbb5e7facfc1065af	2021-04-02	11:57:33	2021-04-02	18:15:19	2	LOCAL	0
a082b1b4ebb1edce33b4bbb8	62e5b2db206ccbad98ea3bc6	2021-04-02	12:02:59	2021-04-02	18:15:21	2	REGIONAL	0
f78b66dc7db266e0d59f00eb	9346321da2ebbb13ca81089f	2021-04-02	11:58:01	2021-04-02	18:15:21	2	LOCAL	0
1793e9177fd5c4cd3f599315	b296022c48785d5f5681bf23	2021-04-02	11:53:30	2021-04-02	18:15:22	2	LOCAL	0
5cd7e8d8e2d30feec17e2c67	79fb101e4953f06ceea1af42	2021-04-02	12:10:34	2021-04-02	18:40:41	2	LOCAL	0
6bb903d873165160887c9a13	a99937355bb5ef4faf531dae	2021-04-02	13:29:39	2021-04-02	19:21:42	1	REGIONAL	0
be4b95f9f92b178cfbc76e13	b0851a7265069fc99cdfe0a6	2021-04-02	13:23:29	2021-04-02	19:21:42	1	REGIONAL	0
c34219b344b106ee8cb70a0c	59d9434a1d37c543314667e7	2021-04-02	13:17:54	2021-04-02	19:21:43	2	LOCAL	0
82cfefba3647b13190cff9cc	25e028a0d43b09b872fb86fb	2021-04-02	13:20:35	2021-04-02	19:21:44	2	LOCAL	0
c66749b2387f8dcf18e2887b	6a28c244b11fc4c9351874d3	2021-04-02	13:14:02	2021-04-02	19:21:44	2	LOCAL	0
b7388d3a3088fad77d72ac97	315c5d64d740ed1f5983f116	2021-04-02	13:47:51	2021-04-02	19:21:44	1	LOCAL	0
5eaf6fa81756d492882a5542	3df575c491c263b723dd9969	2021-04-02	13:15:01	2021-04-02	19:21:44	2	LOCAL	0
01ec8255a88dc06ce5758c5b	1d60c20bf4120f2102a17403	2021-04-02	13:17:55	2021-04-02	19:21:45	2	LOCAL	0
f4fccdcedc870db0849dc519	7e629fe58b4cf1f63cb60e0b	2021-04-02	13:51:59	2021-04-02	19:21:45	1	REGIONAL	0
f413e909e3803d3147e6f998	3917cede75fe62f2019f2a44	2021-04-02	13:34:49	2021-04-02	19:21:45	1	NONE	0
5ebc5a8df706c1a5823ea48d	870fb2f209e257e8b8e3e77c	2021-04-02	13:33:29	2021-04-02	19:21:45	1	LOCAL	0
35fad48c7d3392b2701f9cff	681ed74998dc1de706a61dcd	2021-04-02	13:20:03	2021-04-02	19:21:45	2	LOCAL	0
399bec552a879459be164a24	36bd71fd8e7b385c9bf818bb	2021-04-02	13:20:48	2021-04-02	19:21:45	2	LOCAL	0
7fa5873cf14981c940ce1570	f6663c2c938b63b06f5367db	2021-04-02	13:39:13	2021-04-02	19:21:45	1	REGIONAL	0
494781f9286390224f164c78	f77592b88f01fbd52dbbef2a	2021-04-02	13:03:02	2021-04-02	19:21:45	2	LOCAL	0
5892706b162206f3e75974cb	d5b56deaf9da3ac66c6b0f68	2021-04-02	13:51:50	2021-04-02	19:21:45	1	LOCAL	0
90a1e937c06e68ab27f334ef	7e31f425276fdb57e301c862	2021-04-02	13:48:11	2021-04-02	19:21:45	1	REGIONAL	0
3267df37d9482006eb68f76e	3dea17304a906c7470d9380f	2021-04-02	13:37:42	2021-04-02	19:21:45	1	REGIONAL	0
0a99b1fce69894e77edf2f49	7afc6292b85b9303df0ed791	2021-04-02	13:51:32	2021-04-02	19:21:45	1	REGIONAL	0
05d522a1066f0ef09abbcba2	d4f6f87c1897144ac7394cf9	2021-04-02	13:18:07	2021-04-02	19:21:45	2	LOCAL	0
7e91266c2be75c45a61db30a	af35e8052cc51b9a40b8e68a	2021-04-02	13:18:20	2021-04-02	19:21:45	2	NONE	0
99bbe713159e081af151a3cf	bc9f6cffde0c2e56b8391c1f	2021-04-02	12:23:58	2021-04-02	19:21:46	2	REGIONAL	0
2e9508436e5e76903303e470	8647cc2e5ced3b5aa04d6e10	2021-04-02	13:46:23	2021-04-02	19:21:46	1	REGIONAL	0
d133cf1e1032ec4d25530437	52117028605636977a49146a	2021-04-02	12:02:51	2021-04-02	19:21:46	2	REGIONAL	0
5c072476134c0453492a2d3a	36b7cef674866581f16b5dce	2021-04-02	12:11:50	2021-04-02	19:21:46	2	LOCAL	0
240cb3661a6f890301be4308	c50d993579d4ca19dbc6a32a	2021-04-02	12:31:10	2021-04-02	19:21:46	2	REGIONAL	0
c50210d4ec4cfc8b2b04250f	79cf2c45618fa0b1ba1ac03e	2021-04-02	12:25:40	2021-04-02	19:21:46	2	REGIONAL	0
1c174f6492fe4c86847de2cf	f619c3bf209a9164bfc87162	2021-04-02	12:08:38	2021-04-02	19:21:46	2	REGIONAL	0
05399c7440c6189b2bc9432c	8e984b83696f8bb9c422149d	2021-04-02	12:36:09	2021-04-02	19:21:46	2	LOCAL	0
3bad27be2f1d5971e0c93351	083eab5d6d17257ef29efba6	2021-04-02	12:18:14	2021-04-02	19:21:46	2	REGIONAL	0
af600da6de539200f188f2d3	83b82552e239bf298e028681	2021-04-02	12:19:50	2021-04-02	19:21:46	2	NONE	0
6fcb85d50ac04d66618d8668	92e96a505f4e05536c141542	2021-04-02	13:45:47	2021-04-02	19:21:46	1	REGIONAL	0
131e17cd176617ed3c21229e	e7b0373a3fc486268e96da43	2021-04-02	12:35:27	2021-04-02	19:21:46	2	LOCAL	0
68581814f7b02d779e05610d	44d2fce2f23553bcbcdf4ce6	2021-04-02	12:11:56	2021-04-02	19:21:46	2	LOCAL	0
86411d39d4d14b77cd4fc2aa	6f7cddcb206dcb18ee7fb9b1	2021-04-02	12:12:10	2021-04-02	19:21:46	2	LOCAL	0
50560ea4b729d9f0bb749a84	89fd35f974215bf17180db9f	2021-04-02	12:17:33	2021-04-02	19:21:46	2	LOCAL	0
24c6d5e1d31293c0cb622d38	c4710cb5d4f8c6db11414ec4	2021-04-02	13:29:16	2021-04-02	19:21:46	1	REGIONAL	0
2db103c7f44e8bcec8980323	78933573f9ee9331714f6f44	2021-04-02	12:34:01	2021-04-02	19:21:46	2	REGIONAL	0
02070fd01657ac341d70fa7d	1a4fa3ef4efe79a155a9faa9	2021-04-02	12:30:30	2021-04-02	19:21:46	2	LOCAL	0
a9b23d8b440700d1bba3706e	2ec9a3eb8329193f5dd58cfc	2021-04-02	12:26:02	2021-04-02	19:21:46	2	LOCAL	0
58004e051f61ee1331866c6d	2ecfc21b8466a484e6077883	2021-04-02	12:12:23	2021-04-02	19:21:46	2	LOCAL	0
7105efa9b0aed61b8e523a3a	2c593d3c01e7ba75bdd2ebf0	2021-04-02	12:11:41	2021-04-02	19:21:46	2	LOCAL	0
25e0cbcadcc3e817f0bed6e1	a6405186b85775fb8863712a	2021-04-02	11:45:56	2021-04-02	19:21:46	2	LOCAL	0
7f7424a60caac9f2cc4e2db3	44f607fb094e97f90aba6be9	2021-04-02	12:10:09	2021-04-02	19:21:46	2	LOCAL	0
d9263f1fdbced9b9289954f7	d6b761166a996440818a7679	2021-04-02	11:50:50	2021-04-02	19:21:46	2	REGIONAL	0
6d715faf118c5da48218f5f3	aa4ce97a60ebcc0dd4d99bda	2021-04-02	12:21:58	2021-04-02	19:21:46	2	LOCAL	0
9443bf0453b08e3f19f3e9a2	fe160c136de822fcf521f7c4	2021-04-02	13:42:43	2021-04-02	19:21:46	1	LOCAL	0
27083a2f8bae2e3fb915b043	71e1476652bea0b306154b0e	2021-04-02	12:26:53	2021-04-02	19:21:46	2	LOCAL	0
a82e04c4ac048fa4b515724f	a46f930d0c1e6e7ef4abea6c	2021-04-02	11:09:56	2021-04-02	19:38:06	2	LOCAL	0
8de8b58e69b60ac534b53687	1403eb6ce2867afb92e16743	2021-04-02	11:07:41	2021-04-02	19:38:06	2	REGIONAL	0
b68546aa5e51022f02282cea	9fd6f716c799bb0f81b627a3	2021-04-02	11:11:06	2021-04-02	19:38:07	2	LOCAL	0
3bb0d1583055059323c53636	221ec806ea66fcd37a3e15e5	2021-04-02	11:10:13	2021-04-02	19:38:07	2	LOCAL	0
371ae76829dd08296282d149	4b69b2311effbcc3370add9e	2021-04-02	11:10:48	2021-04-02	19:38:07	2	LOCAL	0
1ad377eb2255b95bc6026f40	97140e07d564e45297241e28	2021-04-02	11:01:28	2021-04-02	19:38:08	2	REGIONAL	0
3c6261ec842e38e9a23984fb	626c8bc246630f6feba65198	2021-04-02	11:01:56	2021-04-02	19:38:08	2	REGIONAL	0
92c21a137657cfd573c1d193	a02674249662e93654c98665	2021-04-02	11:02:38	2021-04-02	19:38:09	2	REGIONAL	0
6dd16fd78ecef2eb15b78e19	7b5be381b54100d6d25e354f	2021-04-02	11:02:15	2021-04-02	19:38:09	2	REGIONAL	0
21842276c201ee670fa30c64	82ce380cd0cb1a5321cf1877	2021-04-02	11:00:41	2021-04-02	19:38:09	2	REGIONAL	0
a4b2603fd2c316529c3614f1	57832d5ea690d8eae9066453	2021-04-02	11:00:47	2021-04-02	19:38:10	2	LOCAL	0
c056fc7d9df6ae8b62e0ffc7	f06ee5e1f6d6a2344df927b2	2021-04-02	11:19:46	2021-04-02	19:38:11	2	LOCAL	0
95a078607fcc469c77f2b72e	806d22fbe2da1e7ff016c081	2021-04-02	11:19:30	2021-04-02	19:38:11	2	LOCAL	0
ef241ffc5c393ff6c197f4e3	09bbdea46a7ded564952bc81	2021-04-02	11:04:32	2021-04-02	19:38:12	2	REGIONAL	0
84a92024f51eee75699ae97c	a9c6a1aafdc27549d56d025e	2021-04-02	11:01:16	2021-04-02	19:38:14	2	LOCAL	0
8fd0b377dfa48530654504a7	a80c017b464911489e6203fe	2021-04-02	11:04:19	2021-04-02	19:38:14	2	REGIONAL	0
fc58484fa51c871e686ab414	946f71607edee3d622619ac9	2021-04-02	11:05:11	2021-04-02	19:38:14	2	REGIONAL	0
c9b92bc284c23c2497060252	7181993c79edbb3d5d3e151c	2021-04-02	11:10:29	2021-04-02	19:38:14	2	LOCAL	0
e293cb235be180922b91498a	cefae2b0883c2453d107448c	2021-04-02	11:02:26	2021-04-02	19:38:17	2	REGIONAL	0
d6f3fda7ad6b37c4116f0ca6	df9f951e63b74416e5f7ddaa	2021-04-02	11:01:01	2021-04-02	19:38:17	2	LOCAL	0
58d90aa6695c125c0e9390f0	3d6d94397603aee89835fb9f	2021-04-02	12:20:26	2021-04-02	19:38:17	2	LOCAL	0
bdd18cdddda884da0b614ae7	4f0cb594a21f7743dc67bbd0	2021-04-02	14:23:12	2021-04-02	19:38:18	1	LOCAL	0
aac2ae58339f3c0eff7a1ad7	adfdccadd4c4f9f96d7bff18	2021-04-02	14:26:34	2021-04-02	19:38:18	1	REGIONAL	0
cb5b5ec3ee227f3a6c89de87	53e28ea9a6d77fd429a9f3f1	2021-04-02	14:43:51	2021-04-02	19:38:18	1	REGIONAL	0
b199abe43aad0c913da0965e	8719aebdee16924628de6695	2021-04-02	14:44:29	2021-04-02	19:38:18	1	LOCAL	0
9c4bb7a9a4e4f10256b35897	2073b7d3376df4c0e4b241cc	2021-04-02	14:27:55	2021-04-02	19:38:18	1	LOCAL	0
5aed19d5ceae434889224b28	ea0df95474396315711b2c04	2021-04-02	11:05:28	2021-04-02	19:38:18	2	REGIONAL	0
4e5e8a4321c7f6fef857ee19	c2a2c47d6546038c42db5dd8	2021-04-02	14:44:24	2021-04-02	19:38:18	1	LOCAL	0
78c27459e22dbcf2badf92ba	38a380b115352a6504acd11e	2021-04-02	14:26:17	2021-04-02	19:38:18	1	REGIONAL	0
9ba6bfc7aaaf5785693e286e	bbf102d88e74e857a0898c5a	2021-04-02	11:02:07	2021-04-02	19:38:18	2	REGIONAL	0
2a02d0b30ef5e462146ee15a	00c5112df04a3319f0626737	2021-04-02	14:44:12	2021-04-02	19:38:18	1	LOCAL	0
7336e72324cd571453d40ee2	d925c45016dc5f7de195d8df	2021-04-02	14:13:21	2021-04-02	19:38:18	1	NONE	0
547cd993c1422efce47237af	beb25236a83292d8c7dff403	2021-04-02	11:00:33	2021-04-02	19:38:18	2	LOCAL	0
2e8748eb3801e8d80144ebe6	f84cd9d70ae8fb21e454e942	2021-04-02	14:53:56	2021-04-02	19:38:18	1	LOCAL	0
c4b7f6e0d571a396bd63d576	0711afbd5cbf35a4209a604f	2021-04-02	14:26:19	2021-04-02	19:38:18	1	LOCAL	0
c11ea32e7b17f1a3b725fbad	6403f96e41174d0cfee320aa	2021-04-02	14:52:24	2021-04-02	19:38:18	1	LOCAL	0
9a7d3079d083c0f7f40f37e8	9a7df21a254d271500cb9d68	2021-04-02	14:27:12	2021-04-02	19:38:18	1	LOCAL	0
9ebc3617f06cfe53a476f152	9206cc9f7ff67d49f7db9c71	2021-04-02	11:04:50	2021-04-02	19:38:18	2	REGIONAL	0
051c4be79fc91e2489ccbb52	fd0eea8bfbd2dce31c2d4cb5	2021-04-02	14:50:07	2021-04-02	19:38:19	1	LOCAL	0
9e09de450fd7b6d2d9fda105	3f314a68e7b5ae1a9e85f9fe	2021-04-02	12:36:43	2021-04-02	19:38:19	2	REGIONAL	0
c2f7e1b2012d5d8edbbe865f	fbe82d5a81dae9a7286159ff	2021-04-02	12:55:10	2021-04-02	19:38:19	2	REGIONAL	0
47c17d543c3f388936858200	feba5e819456046ae57f15eb	2021-04-02	12:18:55	2021-04-02	19:38:19	2	LOCAL	0
1d03aea512477315603b933d	da0faeeb8f3c4ae9e5c7741f	2021-04-02	12:36:17	2021-04-02	19:38:19	2	REGIONAL	0
2a880da5187a421ddcfad76c	d2e62f8be477c34b8e3841c1	2021-04-02	12:43:10	2021-04-02	19:38:19	2	LOCAL	0
ba06c226d57c744857ac9a7c	fa8e7de6258a0590abb0988d	2021-04-02	12:54:57	2021-04-02	19:38:19	2	LOCAL	0
b2825aae69dacb6bc722f2eb	2d586d49eb08881b9a18d7f3	2021-04-02	12:43:33	2021-04-02	19:38:19	2	LOCAL	0
5a541b4d12c9b6b8fe46a53b	2f40ed5623e0d126f9b3da85	2021-04-02	14:43:41	2021-04-02	19:38:19	1	LOCAL	0
a4800d31f2d5ba4b76b37c16	c643697bc33acd4735b2728f	2021-04-02	12:42:22	2021-04-02	19:38:19	2	LOCAL	0
fe7fec8288322901c5f7ba9d	16c42c5eed216f6544f54076	2021-04-02	14:43:09	2021-04-02	19:38:19	1	LOCAL	0
9d93c57bfe9944defe805b40	0c88b563c6a7845b2fa91b67	2021-04-02	13:03:25	2021-04-02	19:38:19	2	LOCAL	0
b3d9986c3de93d0f804bdb01	f58794d6439965b386ceaee1	2021-04-02	12:34:58	2021-04-02	19:38:19	2	LOCAL	0
7be00f902e8bcc9fbc44cc7d	92250f7a1269a00d5d53f294	2021-04-02	14:28:41	2021-04-02	19:38:19	1	LOCAL	0
d97684f7730cd814af9a5958	2636987b5a54a43b2fe1bc40	2021-04-02	14:34:35	2021-04-02	19:38:19	1	LOCAL	0
401b33f69de5cb272e997bc3	72a86d8daf711a39e351d643	2021-04-02	12:36:30	2021-04-02	19:38:19	2	REGIONAL	0
a40a96aa402d625692583d42	7ef03498544b67ad9ce7a1db	2021-04-02	12:19:49	2021-04-02	19:38:19	2	LOCAL	0
1e76187447a0597ab241b08d	971dd45ec7374511b6682163	2021-04-02	12:47:07	2021-04-02	19:38:19	2	LOCAL	0
65ac14d2189a6b2ac3959f66	a9194febd3cb9ca3c3066fa9	2021-04-02	12:36:57	2021-04-02	19:38:19	2	REGIONAL	0
19f6d1aefd91b0f7bc4d4c0d	e20a6afc038dca5cc13e82f5	2021-04-02	12:19:24	2021-04-02	19:38:19	2	LOCAL	0
08198a815173ab5eef2d88fc	40bb1060869ed0fe6a4a8cfc	2021-04-02	13:03:43	2021-04-02	19:38:19	2	LOCAL	0
97e65c35c0232aa65620e4cc	adbda8cda8e8861d65e9c040	2021-04-02	12:42:43	2021-04-02	19:38:19	2	LOCAL	0
4b341707c2844daf4b3efbe4	2ed8ead9226e663ceb7184a7	2021-04-02	12:40:28	2021-04-02	19:38:19	2	LOCAL	0
a0293097a79917ad93020892	e98e2c2fe2fee2a489bb2b15	2021-04-02	12:46:08	2021-04-02	19:38:19	2	LOCAL	0
859c334515669d2a8a0ff95d	4a35a17236879ea43080553b	2021-04-02	12:50:50	2021-04-02	19:38:19	2	REGIONAL	0
3544bb50cff482843ab68886	e6fb1080e405d669115fc298	2021-04-02	12:46:24	2021-04-02	19:38:20	2	REGIONAL	0
d5c270d74008f2b8c602a766	ea859dbb41e9b91640de6a67	2021-04-02	12:11:23	2021-04-02	19:38:20	2	LOCAL	0
f73d1057aa3351eb1d83ae6c	0a9369aa97c0a653a95cdcdd	2021-04-02	12:59:16	2021-04-02	19:38:20	2	REGIONAL	0
b5926a49878dd71218e7dd28	6b1b723581404e6d97e3f5d7	2021-04-02	12:33:43	2021-04-02	19:38:20	2	LOCAL	0
b4b4123c56c8e60829ffe6b7	44c904e308cbffcf8411d4ad	2021-04-02	11:24:54	2021-04-02	19:38:20	2	REGIONAL	0
24b01d3379b3191a87cfde27	70daf446c2a20574657a8844	2021-04-02	11:34:58	2021-04-02	19:38:20	2	LOCAL	0
8863f43f61cf182e8342cd37	267db157353db969c50d1861	2021-04-02	14:29:23	2021-04-02	19:38:20	1	LOCAL	0
fb13e6d028a81584b89510b5	d27b23bee07a26d5acd24b92	2021-04-02	11:36:39	2021-04-02	20:07:59	2	REGIONAL	0
f266fc8c1a111d78b5328fe5	3243c0974b3a87d511820091	2021-04-02	11:24:40	2021-04-02	20:07:59	2	REGIONAL	0
cdc9a47230ae0bf173b09830	4ae54518e19bf8642b379326	2021-04-02	11:40:08	2021-04-02	20:08:00	2	LOCAL	0
4ad4ccb5d534c06fb3573e35	adb4a3e50e96b6a28d94688b	2021-04-02	12:00:26	2021-04-02	20:08:00	2	LOCAL	0
40c914f24f753fc6c562f2dd	de4abbe4def7d4bd3840ed8c	2021-04-02	11:19:28	2021-04-02	20:08:00	2	REGIONAL	0
1bed6740e9da677ef64ed652	8325003cbb43d38205ac983a	2021-04-02	11:33:58	2021-04-02	20:08:00	2	REGIONAL	0
c44fdfcbc4a66a332964f4b1	a2d8d15c45327fadc06591a2	2021-04-02	11:33:43	2021-04-02	20:08:00	2	REGIONAL	0
ab805f280ce4b6929425d248	1855c7d8d935b4bbd3926896	2021-04-02	11:37:03	2021-04-02	20:08:00	2	REGIONAL	0
47de519676df60356dc0cf09	a597246256ae5ee4d23c5666	2021-04-02	11:45:25	2021-04-02	20:08:00	2	LOCAL	0
fd25b2e7c30cf969931557da	a050faecd5bb14d47183ec9d	2021-04-02	11:16:01	2021-04-02	20:08:00	2	NONE	0
859518519ce480d4d8bb9116	ed1c95452239033c937e7ba4	2021-04-02	11:34:37	2021-04-02	20:08:00	2	LOCAL	0
448d650d49c8f4f8390d55a1	c4bc2048e990c436281fd2bf	2021-04-02	11:40:44	2021-04-02	20:08:01	2	REGIONAL	0
8ae3e73eaae0dc4aabe46f97	c029be8bc015540eec2a273a	2021-04-02	11:09:19	2021-04-02	20:08:01	2	LOCAL	0
db585befa1fa62527d39f7a1	44f9b2217e20654532e4a77c	2021-04-02	11:46:29	2021-04-02	20:08:01	2	LOCAL	0
4396eb73f6b6c985e65d6433	940d4314ea674665457833b9	2021-04-02	11:17:02	2021-04-02	20:08:01	2	LOCAL	0
615c0aaddd9a47df8745eadc	934f66f6f5ba4fcbca30be8d	2021-04-02	11:53:15	2021-04-02	20:08:01	2	REGIONAL	0
fb8688f1aa4b175fc1f11637	44f69e5564f09562e392f8ae	2021-04-02	11:18:49	2021-04-02	20:08:01	2	REGIONAL	0
aa7fa0145bc5823ef0c98866	41a3190701c86a19717bd52e	2021-04-02	11:25:43	2021-04-02	20:08:01	2	REGIONAL	0
5f59765d2b8afadfc5888b99	a17ab9e592007057a5011547	2021-04-02	11:40:21	2021-04-02	20:08:01	2	REGIONAL	0
47e0c9966247feecbf022c4b	5d5690a8b7e3638ea514f862	2021-04-02	11:50:07	2021-04-02	20:08:01	2	REGIONAL	0
4db098c4ed63610f16dfe63a	60246492d139443497ceb257	2021-04-02	11:34:45	2021-04-02	20:08:02	2	LOCAL	0
83393e89999335b5b97a31b4	e60bf76af50f2744a19c3a16	2021-04-02	11:35:45	2021-04-02	20:08:02	2	LOCAL	0
ba43e9a8d0fc04d6dee80bcd	981cdcfc773a1ee00f6753fe	2021-04-02	14:02:31	2021-04-02	20:57:11	2	LOCAL	0
2fab221804c56bc14116644c	33389292693706ad47408149	2021-04-02	13:55:19	2021-04-02	20:57:11	2	NONE	0
8172eef4fd521ad4c23f8077	6ea92ce0e8be89adbcdb79b2	2021-04-02	13:53:30	2021-04-02	20:57:11	2	REGIONAL	0
1c522d3283819eaab7c6a9b8	5a1454ef6e22fe4d2c5f7f6d	2021-04-02	14:11:20	2021-04-02	20:57:12	2	LOCAL	0
72c73d0e4c4c571aa82ab52f	2136d576fdee9210277daa0b	2021-04-02	13:53:43	2021-04-02	20:57:12	2	REGIONAL	0
594983ef5c7f5b34a8f25391	c3aa61d2df9696d3a157df3a	2021-04-02	14:33:52	2021-04-02	20:57:12	2	LOCAL	0
6eee7fedaea9f18cde752c73	9424458684fa24fe4e397b40	2021-04-02	14:11:35	2021-04-02	20:57:12	2	LOCAL	0
0180cccd251cdc44765893e3	0d8695c76c67cb52d28ba4a4	2021-04-02	14:14:26	2021-04-02	20:57:12	2	REGIONAL	0
06bc6b4a0a7548130e5fa626	9e99963993a96bbaa18c2d06	2021-04-02	13:52:48	2021-04-02	20:57:12	2	REGIONAL	0
6d173cea01f281d6287881cc	3f7eda3646bde01caa0b184c	2021-04-02	14:34:40	2021-04-02	20:57:12	2	LOCAL	0
22db628b790e7c745ad9b325	e29ae4073fb60c1fca82ccb6	2021-04-02	13:53:46	2021-04-02	20:57:12	2	LOCAL	0
f386dff3d25bf67d43263f00	b83f102ca3c5eac441cdab4f	2021-04-02	13:55:50	2021-04-02	20:57:13	2	LOCAL	0
3e6f9ab96932a52bd34077cb	3657b968f04d1f4cd61b3924	2021-04-02	14:08:12	2021-04-02	20:57:13	2	REGIONAL	0
0407d8fc28f9b3805d26c9fa	e55d53a8e032c2c54bba8f72	2021-04-02	14:13:38	2021-04-02	20:57:13	2	LOCAL	0
6440851843fdfcd5689ca3d7	18f52fd6247d6a4712ee9470	2021-04-02	14:16:41	2021-04-02	20:57:13	2	LOCAL	0
6f80ba9d9a313723e5e14d31	f62c24e4d1948ea3fca82f4f	2021-04-02	14:08:29	2021-04-02	20:57:13	2	REGIONAL	0
8dbb5e77007de9b5a484bd8b	269dacb7572f610605cec5b5	2021-04-02	14:18:10	2021-04-02	20:57:13	2	REGIONAL	0
7cd68a1a9a90956fe43163a9	a4fba1f14a2c16623b01c87b	2021-04-02	14:28:34	2021-04-02	20:57:13	2	LOCAL	0
3745dd901d44364f8fc56419	a9b3b2d2cd6ad9584932ed50	2021-04-02	14:34:14	2021-04-02	20:57:13	2	LOCAL	0
871599cd24ef455d830b24c1	a340a78dfcefe7a65f923762	2021-04-02	14:41:05	2021-04-02	20:57:14	2	LOCAL	0
323ebeafafce71c300fb3d01	17163669165cd290f12c7246	2021-04-02	14:04:56	2021-04-02	20:57:14	2	LOCAL	0
73c1f94212baa21389e1734f	a6c98873a0043e0f2e99c818	2021-04-02	14:01:18	2021-04-02	20:57:14	2	REGIONAL	0
222e72837d5d2b3997c5f241	c7fa397d01d7d10c9d4b9bf7	2021-04-02	12:55:29	2021-04-02	23:46:06	3	REGIONAL	0
da8d5fb28dd7983838c71911	bd3fe8f4f5e8aeaed520d529	2021-04-02	14:35:46	2021-04-02	23:46:07	3	NONE	0
e065a609745c5b26f305b8cb	d11dab5ebcd89ac01b072ba2	2021-04-02	11:47:08	2021-04-03	1900-01-01 00:43:36	4	REGIONAL	1
8179aa857c074d3ff07a1a9c	d1cf154d5f700cf08f8ce2e6	2021-04-03	12:57:16	2021-04-03	16:47:53	1	NONE	0
50774678d7d291c8f0e5fd27	34ecaa578db3d67bbd480adb	2021-04-05	12:18:36	2021-04-05	18:27:30	2	REGIONAL	0
5fae30290296f10a5f5a4624	77edd9808b746d68bbf6d925	2021-04-05	11:32:04	2021-04-05	19:20:29	2	LOCAL	0
b32e5894cae7305b6b861b1b	5a31801ca4b095a941e51e1d	2021-04-05	11:30:04	2021-04-05	19:20:29	2	LOCAL	0
f186f15e30b6c4479a6e928e	236f2895566fbbce4217556f	2021-04-05	12:13:23	2021-04-05	19:20:30	2	REGIONAL	0
287982160492dab0ea759b96	786a0535dd0e64550858bcbb	2021-04-05	11:02:37	2021-04-05	19:20:30	2	REGIONAL	0
dcf27a38da8268e64f63e77d	6205ebb29b1685ecaf6ee4ca	2021-04-05	11:54:27	2021-04-05	19:20:30	2	LOCAL	0
8049c9b47030dc27b010dc2b	d5ad27b8d451fbb3b1c3c09c	2021-04-05	12:11:15	2021-04-05	19:20:30	2	LOCAL	0
afaa3326dee26290334eed26	7670d8e17f4011180ac900f6	2021-04-05	12:20:15	2021-04-05	19:20:30	2	LOCAL	0
5a7483d893ef7c2a313a8713	f5363cc0fbb901a305f1affd	2021-04-05	12:20:32	2021-04-05	19:20:30	2	LOCAL	0
533560446cfd685901359899	b4ea0144a0a4cf297e899a34	2021-04-05	11:32:25	2021-04-05	19:20:30	2	LOCAL	0
64565a53e110863eba38e554	905737eb8da6bc5a1611caf9	2021-04-05	12:28:12	2021-04-05	19:20:31	2	REGIONAL	0
5c73b5df93b314b673b88315	c55f80a228e3e9f786a604b9	2021-04-05	11:18:28	2021-04-05	19:20:31	2	LOCAL	0
9a4c593d045a125ba8cd54eb	3d157d5d53d5469198b1b152	2021-04-05	11:45:34	2021-04-05	19:20:31	2	LOCAL	0
a21e698ccbc0c5257826604c	dae73b0504c6fbf57d86a406	2021-04-05	11:46:04	2021-04-05	19:20:32	2	LOCAL	0
b0c551c84adeeda55096267c	8348f84b92e1003b8b060184	2021-04-05	12:31:21	2021-04-05	19:20:32	2	LOCAL	0
31c5dd3c2564fe5638d07c64	9895c3ecfcf70d3eab9e3a6a	2021-04-05	11:45:49	2021-04-05	19:20:32	2	LOCAL	0
0f25acccc3fe7cc40bb43e5a	ac2b2be0c80ff7547c8b398c	2021-04-05	12:19:56	2021-04-05	19:20:32	2	LOCAL	0
9051620878925bbb46be70ab	bf043c41cbb6e5295876e9cf	2021-04-05	12:37:53	2021-04-05	19:20:33	2	LOCAL	0
eacacfa9be6ccd4f23c19e44	b14d2778675cbef188290457	2021-04-05	11:37:12	2021-04-05	19:20:33	2	LOCAL	0
605dd7bea4678501f86b0423	bef6f44036eac296b962ff16	2021-04-05	11:38:42	2021-04-05	19:20:33	2	LOCAL	0
c7c683c73b022bb7343c4bb3	25fb5d8133ff429fed4eaf1e	2021-04-05	12:34:39	2021-04-05	19:20:34	2	LOCAL	0
01ec8255a88dc06ce5758c5b	5e5dc408c610ee47db4c17ac	2021-04-05	12:40:53	2021-04-05	19:20:34	2	LOCAL	0
3e44cc99ad33355db00437d1	09c6abde0ded4504a5f5c446	2021-04-05	11:24:30	2021-04-05	19:20:34	2	LOCAL	0
d6ee277e4eb1430ccd1dcdde	a0818317cf35e7ea35979f59	2021-04-05	12:20:57	2021-04-05	19:20:34	2	LOCAL	0
b67f468fe770b509e49fdad0	23d6ab3c59de64b143a3d036	2021-04-05	11:31:53	2021-04-05	19:20:34	2	REGIONAL	0
c55d222b5ca8fdc3775b96df	a8fa4cb9fa5dd1e9cea2087f	2021-04-05	11:56:17	2021-04-05	19:20:34	2	LOCAL	0
7fcc82d9b9c4d4e39783a681	e2706c01995f6161ee2b4927	2021-04-05	11:01:56	2021-04-05	19:20:34	2	LOCAL	0
e4fdd105c37d72373d5296fc	e56bcce638b9fdbba92f8faa	2021-04-05	11:53:27	2021-04-05	19:20:34	2	LOCAL	0
558294d943cccfd0213b902e	45be989f7dbee70a91bc87f6	2021-04-05	11:38:13	2021-04-05	19:20:34	2	LOCAL	0
92883318d14d921e2f745b89	4e56f3a6d24d13201fa89354	2021-04-05	11:17:21	2021-04-05	19:20:35	2	LOCAL	0
d3551ade6bbbc23d8147f1ae	4ee1abe038cb63329b925112	2021-04-05	11:54:33	2021-04-05	19:20:35	2	LOCAL	0
d17f73a6523d162d82eec4fe	0e8148a1635d9ec7d5c3c497	2021-04-05	11:08:15	2021-04-05	19:20:35	2	LOCAL	0
ea6fd9213d2571e2e04bfe3a	9bad21426c9cb3a5d309dbfe	2021-04-05	11:49:14	2021-04-05	19:20:35	2	REGIONAL	0
69079979059b4796bc130c1c	819e7aed023c37625ca6e320	2021-04-05	11:24:30	2021-04-05	19:20:35	2	NONE	0
3467d4ca10eeb27033169fe4	e345ed4ef6f6035051271260	2021-04-05	11:08:02	2021-04-05	19:20:35	2	LOCAL	0
da486d8c3cf90a4aa1f77e7c	d61728c0733a9508bc7f0dcc	2021-04-05	11:54:11	2021-04-05	19:20:35	2	LOCAL	0
2f61b4063b8817961fb1c7d3	e9c387e541f8af50b42a8a19	2021-04-05	11:01:09	2021-04-05	19:20:35	2	LOCAL	0
02d332ee8acbbc2366adfd40	22fc659cf085974633e3d82a	2021-04-05	11:57:09	2021-04-05	19:20:35	2	LOCAL	0
d1799edcc62b3c4f825383ad	b16a28ccf5e9131940c7cc63	2021-04-05	11:56:37	2021-04-05	19:20:35	2	REGIONAL	0
7ba659b2451d3d370a14d132	b1c4b8d73562328f510ea426	2021-04-05	11:45:50	2021-04-05	19:20:35	2	REGIONAL	0
1fe86fdf6dc25ab5d3fc361e	4f8d1dceacddc38ac888ab3d	2021-04-05	11:08:29	2021-04-05	19:20:35	2	LOCAL	0
3c44537425bd71547ab8004a	17ec7dfc47987592fa805385	2021-04-05	11:00:33	2021-04-05	19:20:35	2	LOCAL	0
2b947d5e7004d522d3f8b64f	cbb868e5f66d2bd4f74efeaf	2021-04-05	11:44:03	2021-04-05	19:20:36	2	REGIONAL	0
b127eeaa604d670ac7d721f6	7d1fef70195759ae76bd9650	2021-04-05	11:54:27	2021-04-05	19:20:36	2	LOCAL	0
5bf1d3e43191f393bd2ce96a	895da22e4cdbb61a40d6c365	2021-04-05	12:05:53	2021-04-05	19:20:36	2	REGIONAL	0
2b2c928ffe0f08529ef862e9	a3620d1a41cf7bc09c598666	2021-04-05	13:47:05	2021-04-05	19:56:55	2	LOCAL	0
b4b4123c56c8e60829ffe6b7	75dfb4099ffdf042467f60bc	2021-04-05	13:13:29	2021-04-05	19:56:55	2	REGIONAL	0
f7f2b7c9c030dfe1fa31456a	a6e0058f443d7066bda32763	2021-04-05	13:46:42	2021-04-05	19:56:55	2	LOCAL	0
3544bb50cff482843ab68886	9f908b30ffeaa6157df8ff5f	2021-04-05	13:12:18	2021-04-05	19:56:55	2	REGIONAL	0
f266fc8c1a111d78b5328fe5	93871ea7ce4d9597774590e3	2021-04-05	13:12:37	2021-04-05	19:56:55	2	REGIONAL	0
27a4bc21fde4e83d73a0d6f1	64ac7bc1b6635f03969f453c	2021-04-05	13:36:13	2021-04-05	19:56:55	2	REGIONAL	0
1c174f6492fe4c86847de2cf	a28d549c8c322ddc1ba8db2e	2021-04-05	13:13:09	2021-04-05	19:56:55	2	REGIONAL	0
aa7fa0145bc5823ef0c98866	26e5e7dbd46cc0b1d3217977	2021-04-05	13:12:53	2021-04-05	19:56:55	2	REGIONAL	0
ba73295247264895f946b8de	9d2caa976eb0f59de21b3766	2021-04-05	13:13:52	2021-04-05	19:56:55	2	LOCAL	0
a00716c5c5c14c63696fabaa	de67bb627abc6bf62721861b	2021-04-05	12:45:03	2021-04-05	19:56:55	2	REGIONAL	0
eadb24785c358ecb656cc84e	a501934690b40b28306d6e17	2021-04-05	13:32:06	2021-04-05	19:56:55	2	LOCAL	0
fabef879bf5b79ce4c0e2723	fb6a52002e1241095a6290b9	2021-04-05	13:10:44	2021-04-05	19:56:55	2	LOCAL	0
a240f9e82fb3ccf8a3f7c19d	c5717dd4ca91aebe0671e852	2021-04-05	13:13:41	2021-04-05	19:56:56	2	LOCAL	0
ed10b8ca20e17bd6b5e42e6c	274c881c230222f944fe6556	2021-04-05	13:11:00	2021-04-05	19:56:56	2	LOCAL	0
92c3860cf7ff201ef43a1cee	944ec240cd1f1268e7b2c46c	2021-04-05	13:34:15	2021-04-05	19:56:56	2	LOCAL	0
eebcdd88b2920de6090c4390	afd587166b786d41693f21bd	2021-04-05	13:39:55	2021-04-05	19:56:56	2	LOCAL	0
c816c61b96d84e6c029b3f0f	528d57124c10511f4314ded1	2021-04-05	13:34:55	2021-04-05	19:56:56	2	LOCAL	0
00df87e46231f00abe96745c	86dd69a595ef4c816d9aee8f	2021-04-05	13:04:32	2021-04-05	19:56:56	2	LOCAL	0
ca9b339409e00f1c3fcaf413	e6c2f2bdff379a5e1dd31a53	2021-04-05	13:46:13	2021-04-05	19:56:56	2	LOCAL	0
8e99d5bce4f67d76755e6967	7b8b8b61b40a41fc91ffe0a2	2021-04-05	13:33:33	2021-04-05	19:56:56	2	LOCAL	0
57a68a71c4d444fcf6cdcf5d	b51c3ac1a676a53d901cf1e7	2021-04-05	13:04:44	2021-04-05	19:56:56	2	LOCAL	0
d06b15775d714a76600d95fa	dd8815896a6289608ce94432	2021-04-05	13:22:00	2021-04-05	19:56:56	2	LOCAL	0
0afd4496cb111da0310dcf88	3b9ef99513eb1e3046e6b000	2021-04-05	13:43:08	2021-04-05	19:56:56	2	LOCAL	0
0cf1f85c67ddabdf2e19d220	15606bd62046db769d7b8e79	2021-04-05	12:08:43	2021-04-05	20:29:04	2	REGIONAL	0
0a076f6cb326283117d6d910	329ea275bceb283fa62734b3	2021-04-05	12:09:09	2021-04-05	20:29:04	2	REGIONAL	0
168184452a640de816f3df75	cd5a51ccdd117d560758b018	2021-04-05	12:10:32	2021-04-05	20:29:04	2	REGIONAL	0
3c393e1a89ab4e27715e7f54	33551b71b632c7e2e62fac67	2021-04-05	12:09:34	2021-04-05	20:29:04	2	REGIONAL	0
ebc7c9882bff2f8d59db94dd	1b6ee03fa3f905d04239d4ff	2021-04-05	12:10:04	2021-04-05	20:29:04	2	REGIONAL	0
a917fd76afb8f42a55ed6a6c	980132614b21e70c7292d5c3	2021-04-05	12:28:59	2021-04-05	20:29:05	2	REGIONAL	0
4e047b619d205bf151e867ec	bfae9acc6e3201515f925a2d	2021-04-05	12:43:45	2021-04-05	20:29:05	2	LOCAL	0
cf4a74cd2b7b50c5a592c8bd	80d328f794b9dfc10c73b610	2021-04-05	12:41:08	2021-04-05	20:29:05	2	LOCAL	0
33559f13cc826423e699b884	bcd57eabe95c22e0581ff202	2021-04-05	12:11:04	2021-04-05	20:29:05	2	LOCAL	0
5e89706b2b433e9f1b085246	503b6cbbaf92d66b98f2e708	2021-04-05	12:31:40	2021-04-05	20:29:05	2	LOCAL	0
c34219b344b106ee8cb70a0c	eda500423dd50215748f7d22	2021-04-05	12:35:14	2021-04-05	20:29:05	2	LOCAL	0
5f6d8c097de723a9bdc8aa88	3142f628ff7880fce4f450b4	2021-04-05	12:23:19	2021-04-05	20:29:05	2	LOCAL	0
d0a3f547df6506dd563c703b	d55d0382aa8e4d5c86c71469	2021-04-05	12:45:20	2021-04-05	20:29:05	2	REGIONAL	0
05d522a1066f0ef09abbcba2	cfc5ebe19e42dc63970e1542	2021-04-05	12:34:58	2021-04-05	20:29:05	2	LOCAL	0
a5d937b91be91887221ace47	3a0e8956fc09b5d44bcf92d0	2021-04-05	13:05:40	2021-04-05	20:29:05	2	REGIONAL	0
d1021b460c35a25e7dad44d0	9bb1370767f7591d3f2985a4	2021-04-05	12:37:33	2021-04-05	20:29:05	2	REGIONAL	0
8220fcda7d1a6a0cdff1f210	e8e537f5c68fe406ec7e17c0	2021-04-05	12:43:16	2021-04-05	20:29:05	2	REGIONAL	0
f7ef502590c67c42db093859	07526f82a4e8800dd064851b	2021-04-05	12:47:00	2021-04-05	20:29:05	2	REGIONAL	0
d9a9ba28793bb2455a36e315	22391a8608acd0e85c6ac498	2021-04-05	12:52:45	2021-04-05	20:29:05	2	LOCAL	0
3fb7d413cf970b3462d1ec96	aa91d8dee2c11559ca809b67	2021-04-05	12:41:13	2021-04-05	20:29:05	2	REGIONAL	0
96daed74d98057e6c5743dc2	c6e5f6c6bc5744f6c5553f71	2021-04-05	12:32:45	2021-04-05	20:29:05	2	LOCAL	0
ccfc2eba5be0d76fd42c7bdb	59e425f94c8f503172037b43	2021-04-05	12:44:35	2021-04-05	20:29:05	2	REGIONAL	0
1904b4335712252635ca26cf	f17165596ce1243affac9342	2021-04-05	12:45:21	2021-04-05	20:29:05	2	LOCAL	0
96603bb897220e98a77f46b7	0aeb32f3c4bbdd125c0263b0	2021-04-05	12:14:59	2021-04-05	20:29:05	2	REGIONAL	0
c283fa80d0762507ee5136e7	5970f2397a37d18e777d900b	2021-04-05	14:39:33	2021-04-05	20:29:06	1	REGIONAL	0
0caed1cc1f6eabb98363d9d7	d6316b5febc005d07fd33f61	2021-04-05	14:26:24	2021-04-05	20:29:06	2	REGIONAL	0
5892706b162206f3e75974cb	ce1bde94ac83e63298f63250	2021-04-05	14:53:27	2021-04-05	20:29:06	1	LOCAL	0
235acd73b3a89c290d7c1450	6ddffa41a6d6ed28b4278cd0	2021-04-05	14:52:49	2021-04-05	20:29:06	1	NONE	0
e56e6c782a6265f1844880c3	3266a45d6795fa509646bef3	2021-04-05	15:00:37	2021-04-05	20:29:06	1	REGIONAL	0
844b140457f14fcbe2217c29	5196118bc8b20a8560b6e9f8	2021-04-05	14:52:56	2021-04-05	20:29:06	1	NONE	0
9155e3ee13b5531abf04ba67	c44b4ed74de1fb4b9567181f	2021-04-05	14:37:50	2021-04-05	20:29:06	1	LOCAL	0
7e9d296318f51f89beffc0aa	186bb990b11e2a719886d10d	2021-04-05	12:21:57	2021-04-05	20:29:06	2	LOCAL	0
92b7e8773fb4b440027768a5	a38c7e46e676487c5964dff5	2021-04-05	14:50:43	2021-04-05	20:29:06	1	LOCAL	0
502f200f70f6f95af6587805	a3ba9b6ed04e05111d8e1108	2021-04-05	14:46:05	2021-04-05	20:29:06	1	LOCAL	0
126efbe292a8ec0afc59e644	6a0ab7679ee179480575d2ca	2021-04-05	14:37:37	2021-04-05	20:29:07	1	LOCAL	0
d923198e5638039c21f33e36	58c7cebc238c39c5d9b7d930	2021-04-05	14:48:41	2021-04-05	20:29:07	1	NONE	0
a018485feff29ecea7421f62	d45dc24061299129a1e29a56	2021-04-05	14:51:00	2021-04-05	20:29:07	1	LOCAL	0
0bc0ec3e7420a06d81b01ab4	0212bf9c9edae229b3d38b68	2021-04-05	14:59:54	2021-04-05	20:29:07	1	LOCAL	0
7628a75da30898ea6e6e9b46	c21243d81fa56e22fc500588	2021-04-05	14:45:46	2021-04-05	20:29:07	1	LOCAL	0
ef716bddcc20020328ee535b	329470d6c1f713c6317966e3	2021-04-05	14:57:22	2021-04-05	20:29:07	1	LOCAL	0
f48baa23e531310364ae73ff	e98586413d04c7c1fe2b82b9	2021-04-05	14:29:25	2021-04-05	20:29:07	1	LOCAL	0
82baf0feda61a87861910bd2	58f2b25c7aa8df2327b0f30e	2021-04-05	14:30:49	2021-04-05	20:29:08	1	REGIONAL	0
1314a2a9eca7fedb5d82fe62	7687d6b1afce89e90eb579be	2021-04-05	14:44:42	2021-04-05	20:29:08	1	REGIONAL	0
6aaf4fd7e4aa69ad996bdbaa	0dcac1adf0a1fc293df242b7	2021-04-05	14:38:25	2021-04-05	20:29:08	1	LOCAL	0
24ffe8cf4bf055cab34277e2	662d29a916bdd0eef8964106	2021-04-05	14:26:19	2021-04-05	20:29:08	2	NONE	0
74201d62cad2a72a4ab78e49	c6c38f64ecf70acec982081d	2021-04-05	14:26:40	2021-04-05	20:29:08	2	NONE	0
7d6665dd87671a942d1fc170	3f3f61932e347ebcec0bdd02	2021-04-05	14:39:04	2021-04-05	20:29:08	1	LOCAL	0
b5ed294f00450cf07d28c7bd	733d86e4ba29a1a947c1e089	2021-04-05	14:39:06	2021-04-05	20:29:08	1	NONE	0
8ce98a21beecbe9d905f459c	fc80697b2880a38c1bfdedd7	2021-04-05	14:06:37	2021-04-05	20:41:17	2	REGIONAL	0
3c6ba5ea92bbecb5c2cb5a43	4275ad5440bd0727e8f4b1b8	2021-04-05	13:50:00	2021-04-05	20:41:17	2	LOCAL	0
ef19918e7553a8b3420af393	97b551dd21c1c7feccda64b7	2021-04-05	13:50:18	2021-04-05	20:41:17	2	LOCAL	0
c1a17cca14b93def5060eca9	52401d163df50d1c3d84ec10	2021-04-05	14:01:29	2021-04-05	20:41:17	2	NONE	0
c0eb3effcd26ad4877499965	287ab40766184aa537ce2e86	2021-04-05	13:54:10	2021-04-05	20:41:17	2	REGIONAL	0
bb45ac4530e7ec09f17eea6e	efe12692dc31f4a4ad0d8548	2021-04-05	13:42:46	2021-04-05	20:41:18	2	LOCAL	0
9a24c6e549f6d47130948439	b802f9b2c288c0c8008ee643	2021-04-05	13:50:55	2021-04-05	20:41:18	2	LOCAL	0
56b6a3a7a3502d0e44607a1f	36aedbd4fe78d57c915fabfc	2021-04-05	13:53:40	2021-04-05	20:41:18	2	LOCAL	0
50560ea4b729d9f0bb749a84	97af9a51920786b389845702	2021-04-05	13:28:02	2021-04-05	20:41:18	2	LOCAL	0
a886dbcb9bf8ae77a39ad18c	b3599bf80e5ce90fd452a27e	2021-04-05	14:00:48	2021-04-05	20:41:18	2	NONE	0
c0fe8a3fe4b4ec6e5d3a72d4	854353f23f3eceb306dd028b	2021-04-05	14:05:29	2021-04-05	20:41:18	2	REGIONAL	0
c121dbb216ccb420398b517a	3210296c6f000046fc92d734	2021-04-05	14:01:05	2021-04-05	20:41:19	2	NONE	0
8fa9fdf1c276b0c49cb40e26	73e7eac3125dee8e1f952a89	2021-04-05	14:33:14	2021-04-05	20:41:19	2	LOCAL	0
9d93c57bfe9944defe805b40	5a459bd90abf4fababe39096	2021-04-05	13:46:48	2021-04-05	20:41:19	2	LOCAL	0
a19c6f662a21d951174c98b7	4c1bdc37ea9a19d547b3c0c4	2021-04-05	13:48:44	2021-04-05	20:41:19	2	LOCAL	0
4036eb777ddc07d227cb90ad	239e55d5a9934402a6687e59	2021-04-05	13:48:24	2021-04-05	20:41:19	2	LOCAL	0
840f14f8f15836c3dc6b19cf	3f1001277b54ad506527bca4	2021-04-05	13:48:55	2021-04-05	20:41:19	2	REGIONAL	0
6c5f1490736657d253009b97	6c09b095a8fbf28e50386b76	2021-04-05	14:00:18	2021-04-05	20:41:19	2	NONE	0
a18e57f93e61db88112b843d	c5205b14d8c6a892d24668d9	2021-04-05	13:18:56	2021-04-05	20:41:19	2	REGIONAL	0
54fc8c6cf8aa0113ece5f208	f9d33c77b8a6046e13972217	2021-04-05	13:49:03	2021-04-05	20:41:19	2	LOCAL	0
292371c2f90485c3419b2cb4	bedb1e7e691e24898c722c52	2021-04-05	13:54:34	2021-04-05	20:41:19	2	NONE	0
b9e914078f41f20eda324f26	fc61a7a37b31398654308c18	2021-04-05	13:47:48	2021-04-05	20:41:19	2	REGIONAL	0
afb136c350b0fe6ff4e77475	f65ace6d8dba3953613df797	2021-04-05	13:24:24	2021-04-05	20:41:19	2	LOCAL	0
08198a815173ab5eef2d88fc	6393f4b7105d71ad370360d0	2021-04-05	13:47:06	2021-04-05	20:41:19	2	LOCAL	0
b020e0def39ab62b40345aa1	89b062d80b9f5e5cf750093c	2021-04-05	14:18:15	2021-04-05	20:41:20	2	REGIONAL	0
404e559329191abc2ce9fe5c	5b011d2cdf9b352d0f7b3d90	2021-04-05	14:27:05	2021-04-05	20:41:20	2	REGIONAL	0
eb8f6166572e07fcfcba3930	04766a88ddd4372fb78fb7ed	2021-04-05	14:27:21	2021-04-05	20:41:20	2	LOCAL	0
8b8eff378998a26dcb841c27	de5d95418d5e345e4f7f948b	2021-04-05	13:59:08	2021-04-05	20:41:20	2	LOCAL	0
d3dd7f0e65e0d96d4e1e7602	d4bb2bca09fb632416cdb7a4	2021-04-05	14:16:13	2021-04-05	20:41:20	2	LOCAL	0
83891cbcb0ed11d71bf20209	eedfdcaa0922a7cd9248a192	2021-04-05	14:10:01	2021-04-05	20:41:20	2	LOCAL	0
e5ebd3be4d3c5ef1565b8886	a3969c7c058508503e4af65d	2021-04-05	14:17:22	2021-04-05	20:41:20	2	REGIONAL	0
2bb8f238ef40bc60f3273aa0	8e7643efd31600f02c9e554b	2021-04-05	14:41:40	2021-04-05	20:41:20	1	LOCAL	0
2a121a8271967fafce962db1	12a1602dd542db55ef728cba	2021-04-05	14:19:43	2021-04-05	20:41:20	2	NONE	0
d9a419adebd1bf72d205436b	649d4592875d3a720e94833e	2021-04-05	14:24:13	2021-04-05	20:41:20	2	LOCAL	0
91a11a1cb2f97533e2f5c1ce	190bccf8f3772eed6151b19f	2021-04-05	14:23:48	2021-04-05	20:41:20	2	LOCAL	0
4227471f9227be8664438133	b99aad989637ebc8be9db874	2021-04-05	14:19:58	2021-04-05	20:41:20	2	NONE	0
79924c0a3aea3adf79120333	10ed9bb72d030e810d9ad002	2021-04-05	13:56:33	2021-04-05	20:41:20	2	LOCAL	0
f5ec601029b778d8a512a6e4	8e679249744cafb6be321cd6	2021-04-05	13:55:56	2021-04-05	20:41:20	2	REGIONAL	0
41d3bd3717d1e8ff965cfaff	228947c2b80e27ad3454227e	2021-04-05	14:26:47	2021-04-05	20:41:20	2	REGIONAL	0
9c72f797133bc627b791d566	54bbaaae99baa58e70cbeda9	2021-04-05	14:13:13	2021-04-05	20:41:20	2	LOCAL	0
8c3e4af20bd420c58e84e99b	995aa0b9d5938edf08f20375	2021-04-05	14:17:02	2021-04-05	20:41:20	2	REGIONAL	0
30a5634ea46878ccc535df1c	d6556e55ab8a076b0eaeafd8	2021-04-05	14:05:22	2021-04-05	20:41:21	2	LOCAL	0
2f3724da1208f304a4c7518c	cd8d95c212f9ffb38fa42f54	2021-04-05	14:38:03	2021-04-05	20:41:21	2	REGIONAL	0
3877cd8f9cbed577b8099246	5a44ac2c5a7ba5e113835c8c	2021-04-05	14:10:14	2021-04-05	20:41:21	2	REGIONAL	0
5b1f5de196492968cea80a50	7002ce412e430b64e735f6c9	2021-04-05	13:58:46	2021-04-05	20:41:21	2	LOCAL	0
48ce199ecda4b4f98eaea379	4f8a60ced7d6ff8025401bf0	2021-04-05	14:20:25	2021-04-05	20:41:21	2	NONE	0
f39bec55a1e953d2a894aea0	aff9326c894ff4ad12b408a6	2021-04-05	11:01:27	2021-04-05	21:23:48	3	LOCAL	0
78a450615c91f5435ca1339b	631830f69285c73da7c1a55d	2021-04-05	11:57:06	2021-04-05	21:23:48	3	REGIONAL	0
c94057f150f0859d4d072a06	fc77ba9519fd6e8f17e83cda	2021-04-05	11:08:43	2021-04-05	21:23:48	3	LOCAL	0
bc7f82158f632b27ed1e87ca	ae7851fc90e066bb7cb2125c	2021-04-05	11:49:55	2021-04-05	21:23:48	3	REGIONAL	0
2839fab10fabf87203f1ff29	1f319c8e0e2c6c6d0676f747	2021-04-05	11:54:44	2021-04-05	21:23:49	3	LOCAL	0
393d023ef7b5ce3f98309fd0	ccbe3b0b9d4e8344e1a74119	2021-04-05	11:37:55	2021-04-05	21:23:49	3	LOCAL	0
7f3aea698cfef75f4c44b5e7	4616812c759295f65dac4419	2021-04-05	14:24:16	2021-04-05	21:23:49	2	LOCAL	0
0cc4376b218580ee1bf73072	ce2281f6dbdcbf0bcdd0a1b5	2021-04-05	14:19:31	2021-04-05	21:23:49	2	NONE	0
fcae2dcc23049e1a4c2e9737	94ed0e446cee336ce1854e1b	2021-04-05	13:53:44	2021-04-06	1900-01-01 00:28:15	3	REGIONAL	1
a07b5c93f4196371ac2090fd	b8d33b1b6ea6bf384adf92eb	2021-04-05	13:39:13	2021-04-06	1900-01-01 00:28:15	3	REGIONAL	1
648531dff853572f3fa94d77	50c120a9c354ad3342d1ece1	2021-04-06	12:22:06	2021-04-06	19:35:07	2	LOCAL	0
3200e998e7d1b9e436a04778	5b59a081df4791a4575784f5	2021-04-06	12:33:47	2021-04-06	19:35:07	2	REGIONAL	0
8a7d3e55ca49e7c4de52f711	ac5b9188f316097aaa79b0c0	2021-04-06	12:23:10	2021-04-06	19:35:07	2	REGIONAL	0
5cd7e8d8e2d30feec17e2c67	62612e307890c4eed489225b	2021-04-06	12:10:44	2021-04-06	19:35:07	2	LOCAL	0
c28f0ec8168915dd128bb01b	770eac3f18bc797f4015f027	2021-04-06	12:22:28	2021-04-06	19:35:07	2	REGIONAL	0
f9eb0da584a14eacf5650550	50168721a960f93f598ebd2d	2021-04-06	12:11:41	2021-04-06	19:35:07	2	LOCAL	0
29b28ca1e138cd27d462156d	321b348cd3e67fd5125e9592	2021-04-06	12:22:45	2021-04-06	19:35:07	2	REGIONAL	0
1fa58ee7b3bf137fdb63f751	bac2c2ab6dbc80c9f9fb5b96	2021-04-06	12:14:37	2021-04-06	19:35:07	2	LOCAL	0
7be6ab0cf37e029c664dce04	f5083482938cbbbde39bb5e9	2021-04-06	12:14:06	2021-04-06	19:35:07	2	LOCAL	0
cc82bdb8de63e5f86cab90aa	d9ebc7f05ab213cbd3a9a4dd	2021-04-06	12:21:42	2021-04-06	19:35:07	2	LOCAL	0
684a065373f29b411d69c270	d5bf086993d6f71d4dc4556e	2021-04-06	12:24:51	2021-04-06	19:35:07	2	LOCAL	0
68d45acbfea7d931c651b7c8	32bfe17404e9a8eef988c185	2021-04-06	12:24:09	2021-04-06	19:35:08	2	REGIONAL	0
0d4ae184f5d71aecc1dda41f	14223fc6c7d3c2ff5176f8ce	2021-04-06	12:24:30	2021-04-06	19:35:08	2	LOCAL	0
210296ce1f078ca43a433f4c	ccf073a7a4f500e34e24709f	2021-04-06	12:23:31	2021-04-06	19:35:08	2	REGIONAL	0
f78b66dc7db266e0d59f00eb	8a7c1e98fa5cb04682512d1e	2021-04-06	11:57:32	2021-04-06	19:35:08	2	LOCAL	0
55b1e34b8f35c09399ef29b2	0bbcca544d62e573df4ba3b3	2021-04-06	12:25:20	2021-04-06	19:35:08	2	REGIONAL	0
e9dc9d49b63b8762726b2aa0	ab5c37eee7dd9f84b1716d59	2021-04-06	11:57:12	2021-04-06	19:35:08	2	LOCAL	0
e819ff76e6ae979d3ce9cff7	8d120e07b9033daf7dc0b58f	2021-04-06	11:56:55	2021-04-06	19:35:08	2	LOCAL	0
1793e9177fd5c4cd3f599315	66561b1393ba8c56a61df457	2021-04-06	11:55:24	2021-04-06	19:35:08	2	LOCAL	0
2ef168f83c0a032509bd748b	142cb462ad28e33b3511a109	2021-04-06	12:23:53	2021-04-06	19:35:08	2	REGIONAL	0
6f1e2b771862d7b9ffd48e61	0dfe833136ce8acd67cd9b40	2021-04-06	11:55:07	2021-04-06	19:35:08	2	LOCAL	0
e1f61e566dff47c5f3dafa7d	ede8305ffa256718bfc4619c	2021-04-06	12:20:54	2021-04-06	19:35:08	2	LOCAL	0
7e05394ce951bdd683e1a301	32bbdb3f49674208ab576472	2021-04-06	12:31:12	2021-04-06	19:35:09	2	LOCAL	0
1720565faf4da66a16438931	3016cfacfbe564e4ba0e3367	2021-04-06	11:59:36	2021-04-06	19:35:10	2	LOCAL	0
b809672408c7155a5c599474	d2855d979912f26e68477051	2021-04-06	12:13:45	2021-04-06	19:35:10	2	LOCAL	0
8ab7ce86c89ec4262aa307b8	0f724858cd71c94d1ee08de7	2021-04-06	12:12:45	2021-04-06	19:35:10	2	LOCAL	0
8a87dd3db6fc6ef84734db91	6352be0b7142bc9158b83b43	2021-04-06	11:45:21	2021-04-06	19:35:11	2	LOCAL	0
03c520b815004e585bdfb7a9	77f39a4a6c6d6aaa5ff971c0	2021-04-06	11:49:15	2021-04-06	19:35:11	2	LOCAL	0
7ac05445a6e2b48c26a18f03	a50df9e09346c65ff26f4887	2021-04-06	12:03:29	2021-04-06	19:35:11	2	LOCAL	0
f5f18d776d53cd4c8b152fd7	95f81689f5db21afdf016b22	2021-04-06	12:13:03	2021-04-06	19:35:11	2	REGIONAL	0
dc57afaa51891e38c6c83196	696af377b7149042bde6467a	2021-04-06	11:41:07	2021-04-06	19:35:11	2	LOCAL	0
7c3663f739d9b2ec87010425	5bafc9d0c55e291b7e87fe86	2021-04-06	11:43:01	2021-04-06	19:35:11	2	LOCAL	0
66636016adde2f10b8982006	5f696b669417b78b9e639e8e	2021-04-06	11:41:41	2021-04-06	19:35:11	2	LOCAL	0
8b98c7372469db54a2a5ba0c	e34b68ae64afc3ff3dc24c09	2021-04-06	11:48:59	2021-04-06	19:35:11	2	REGIONAL	0
6d289a981273f88fceb4569b	fe24ab5920782c2156126ca2	2021-04-06	12:13:22	2021-04-06	19:35:11	2	LOCAL	0
f0fb3a03c40d68850616c122	1480ae1efa06e2580a9a79c2	2021-04-06	11:44:39	2021-04-06	19:35:11	2	LOCAL	0
8d7dbc468b19bc5852530b50	256686afd5363f864d4182f5	2021-04-06	12:03:07	2021-04-06	19:35:11	2	LOCAL	0
9a60a0cec8687242f0c57c14	3c24eacbefc0448414a2d159	2021-04-06	11:42:23	2021-04-06	19:35:11	2	REGIONAL	0
7c013d2917b78f06f3ab40c8	aaaeee505c0328694c31814c	2021-04-06	11:44:06	2021-04-06	19:35:11	2	REGIONAL	0
171ec314e549c2180e8c4ded	7c9388753fc1559d45be401d	2021-04-06	11:59:15	2021-04-06	19:35:11	2	LOCAL	0
2798a5cbfec09f689101916a	ab4b9f576ec0337a28a9b679	2021-04-06	12:04:40	2021-04-06	19:35:11	2	REGIONAL	0
fb31c5f77f65632acff5e710	39fa16977513a3279f5d709a	2021-04-06	12:10:55	2021-04-06	19:35:11	2	REGIONAL	0
a082b1b4ebb1edce33b4bbb8	569b0893f9c9ca68a6579d0a	2021-04-06	12:11:22	2021-04-06	19:35:11	2	REGIONAL	0
34d7965d6694fd14a01de6b1	8e0399cd39d437e5e7821d6a	2021-04-06	12:10:27	2021-04-06	19:35:12	2	LOCAL	0
84a648103d1cc50e0277b10b	32490c4439f09c3480e6f38e	2021-04-06	12:10:23	2021-04-06	19:35:12	2	LOCAL	0
93ba50a08bffc167969a0d3f	888ceaa25adf8b8dff349348	2021-04-06	12:29:28	2021-04-06	19:35:12	2	LOCAL	0
74fa7207816815093913f994	3f71fa74233f6c13969942eb	2021-04-06	12:09:20	2021-04-06	19:35:12	2	REGIONAL	0
abbcc95eb02c308bc2845d33	042a76e250937bfb01d2796f	2021-04-06	13:06:42	2021-04-06	20:05:04	2	REGIONAL	0
f751c19212f86042edb59480	825598e050f241222179f084	2021-04-06	11:58:49	2021-04-06	20:05:04	2	REGIONAL	0
634dbdd670feecdcf1d169b2	4b5ec7c4e522cc4e040704ba	2021-04-06	13:48:50	2021-04-06	20:05:04	2	LOCAL	0
58b3780535c7a8c490a1c7c4	83f282186d683b64eab5535f	2021-04-06	13:13:52	2021-04-06	20:05:04	2	LOCAL	0
bb45ac4530e7ec09f17eea6e	8d1d5ff578c4fc8b1b4585d5	2021-04-06	13:37:02	2021-04-06	20:05:04	2	LOCAL	0
e3888c1d736dca6b2bb9d6be	3ba28f794383bc3d78135b64	2021-04-06	13:24:27	2021-04-06	20:05:04	2	NONE	0
684c0200c007e936328066e0	54f33da757e13ba134f7a639	2021-04-06	13:52:46	2021-04-06	20:05:04	2	REGIONAL	0
53174b0006dae80efcfaf974	cebd5172e74d85182217e97f	2021-04-06	13:49:51	2021-04-06	20:05:04	2	REGIONAL	0
9c8e1b78cf4341d64d90e9ba	09d6bb35c9702ce114896c6d	2021-04-06	13:07:00	2021-04-06	20:05:04	2	LOCAL	0
8460fbc8fc6d678a5db3a930	d64a29a617afc89813bf3728	2021-04-06	13:27:41	2021-04-06	20:05:04	2	LOCAL	0
294eb95a807696673ee8cdb0	6df1252b658f88150085a63f	2021-04-06	13:26:41	2021-04-06	20:05:04	2	LOCAL	0
d4a44cfa277959dadee4ac6c	49739b942695b9dcbf432d0a	2021-04-06	13:52:44	2021-04-06	20:05:04	2	REGIONAL	0
d9a9ba28793bb2455a36e315	970817e036f69e1eb17d9cb9	2021-04-06	13:27:17	2021-04-06	20:05:04	2	LOCAL	0
0afd4496cb111da0310dcf88	9f39175c68ee2dddf13cc7b3	2021-04-06	13:37:22	2021-04-06	20:05:04	2	LOCAL	0
3282feade64d361c7a51695e	677dfd9e8d9737f784e35b9e	2021-04-06	11:44:24	2021-04-06	20:05:04	2	REGIONAL	0
fd8088806534aa36eb102351	fd0ff414c81dfe05f06d0f4c	2021-04-06	13:53:04	2021-04-06	20:05:04	2	REGIONAL	0
4728654241fe14f7abd20cf9	3520f4c10e1b70cbbef2e2e9	2021-04-06	13:40:08	2021-04-06	20:05:04	2	REGIONAL	0
9faecadde01b601abf88ebcb	adeb53f3e6ce92ac40d6e08d	2021-04-06	13:06:08	2021-04-06	20:05:04	2	REGIONAL	0
f75fc0e515d3e842452d9c60	fd6bcabe4cd8b730e93632c1	2021-04-06	13:32:55	2021-04-06	20:05:04	2	LOCAL	0
4d8656499224a207e9254f33	79d6d6485537bf49c6af6de1	2021-04-06	13:26:01	2021-04-06	20:05:04	2	LOCAL	0
891f0466522e3e8b97338a3b	a44d2f37cb548aa7edeaab4c	2021-04-06	13:48:50	2021-04-06	20:05:04	2	REGIONAL	0
ad45089fcfa8bd9a5763a9e1	1ad0719814519096e79e29e6	2021-04-06	14:05:56	2021-04-06	20:05:05	1	REGIONAL	0
6b0543236bc88a125fc73739	7b411b209a01b4a2bad484c5	2021-04-06	14:43:58	2021-04-06	20:05:05	1	LOCAL	0
f4b0eb2450042914746481be	c2b08d9d388a18be936602e8	2021-04-06	14:49:00	2021-04-06	20:05:05	1	REGIONAL	0
b4a2250d4ca6d3f125698f08	60332f7b3d668c69aa592692	2021-04-06	14:07:47	2021-04-06	20:05:05	1	LOCAL	0
3cf65becb716c5ae83b43fb8	8c1f0c5a54fa4703370a09da	2021-04-06	14:25:42	2021-04-06	20:05:05	1	LOCAL	0
4c8492405d5798c6fe1719e5	31cace16790200cde34b0269	2021-04-06	14:02:21	2021-04-06	20:05:05	2	REGIONAL	0
e131aac941d6fa7cfd48f1e3	e83091ff855c8449af56d0af	2021-04-06	14:54:17	2021-04-06	20:05:05	1	LOCAL	0
b8c09892b69c5ea3592020e4	5c520cef09ddcdd3296dcb6c	2021-04-06	14:18:25	2021-04-06	20:05:05	1	LOCAL	0
2c0bd07e484197d06674c645	39a7f6755ca3d7fcaf8ddb37	2021-04-06	14:42:21	2021-04-06	20:05:05	1	LOCAL	0
8c46709198b342d584203a83	a0eaa5c81f5703846fdeeeea	2021-04-06	11:17:12	2021-04-06	20:05:05	2	LOCAL	0
1178193843ff170fad86d4f3	01e3ed9bf93d94fb9796fe10	2021-04-06	14:07:49	2021-04-06	20:05:05	1	REGIONAL	0
8b7aa0011a25e54e38b548a7	39b99f811c5bbb9f3a1c0ac5	2021-04-06	14:34:29	2021-04-06	20:05:05	1	REGIONAL	0
81fe01d2bcd30f8423c26647	58646ea1a9097b0135c3ad1e	2021-04-06	14:18:05	2021-04-06	20:05:05	1	REGIONAL	0
03a46c7cd8b6e9d4d43f2333	bca91bb0165a9f9991d7bd93	2021-04-06	14:30:50	2021-04-06	20:05:05	1	LOCAL	0
571e922cb115dd6dca2f74f4	0cac571e690b70190e01398e	2021-04-06	14:39:47	2021-04-06	20:05:05	1	NONE	0
ce3bf4f25b35b3dba85739b8	8390f6be7582154915851016	2021-04-06	14:18:11	2021-04-06	20:05:05	1	LOCAL	0
8adfaebc0dc2067d79522984	a32fd1a84eaa10799598e417	2021-04-06	14:23:04	2021-04-06	20:05:05	1	REGIONAL	0
0ff4201f8063437ea5f38cb8	d8801b5f36939cfeb103c246	2021-04-06	14:11:37	2021-04-06	20:05:05	1	LOCAL	0
8e5a2fafe317ada79c1f1df4	77cb2fa282d262e0fe3bf47c	2021-04-06	14:18:46	2021-04-06	20:05:05	1	LOCAL	0
269de3a7945132111e254090	6ec427cbf606e07eed4315d7	2021-04-06	14:34:48	2021-04-06	20:05:05	1	REGIONAL	0
df961b376810e8dc8312d672	d29c627e5005609e3728b99f	2021-04-06	11:58:47	2021-04-06	20:05:05	2	NONE	0
b292cd93444efd931ff88eff	5aab8071f2f9cadd864a6e34	2021-04-06	14:53:37	2021-04-06	20:05:05	1	REGIONAL	0
d3314e1a2bc83555536f1183	1851524c7e292ddc3e26a2e1	2021-04-06	14:17:37	2021-04-06	20:05:05	1	NONE	0
066dbd70a507a148c380921e	623ef7c4e77a8330131224dd	2021-04-06	12:34:48	2021-04-06	20:15:12	2	REGIONAL	0
fc89177ed3b751e8b49a13bb	4d48808fb05ddeb7ad494e2a	2021-04-06	12:30:24	2021-04-06	20:15:12	2	REGIONAL	0
e97c0203652aecf7125cd7df	8021c32a31b7cc6775772065	2021-04-06	12:32:14	2021-04-06	20:15:12	2	REGIONAL	0
693c16cd30e47c73facfb470	00bd67b5c8cb234e40c0ebfc	2021-04-06	11:20:14	2021-04-06	20:15:12	2	LOCAL	0
d021af4fa8e8439d0a182aca	ddbaeaab797e7a4a2143cd42	2021-04-06	12:32:03	2021-04-06	20:15:12	2	NONE	0
110aeccf36df477dca478403	0d8a0ba207850a08319f5a7d	2021-04-06	12:31:46	2021-04-06	20:15:12	2	REGIONAL	0
9becba3b1f18d8eede4e406a	3c4dbc4a351235ddc1a487bd	2021-04-06	12:34:34	2021-04-06	20:15:12	2	REGIONAL	0
d9e3c89b5efcbe64a0f5d4bf	dff67f8de7bd8562948ac1b4	2021-04-06	12:24:59	2021-04-06	20:15:12	2	NONE	0
c407bbae3d4b292a04f60a64	884b488383d9978d2e24a75d	2021-04-06	11:27:20	2021-04-06	20:15:12	2	REGIONAL	0
448660ec03dbfcaa5e6cc662	3610e55ae449fccf998bc5e1	2021-04-06	11:25:29	2021-04-06	20:15:12	2	LOCAL	0
4c34dba0c56acac4c6a6023b	2a5f96d7fbd7c7099b4f008c	2021-04-06	12:23:41	2021-04-06	20:15:12	2	REGIONAL	0
5124831318db67ce26a98a45	f56675b117a2e7c6b041cb3d	2021-04-06	11:37:53	2021-04-06	20:15:13	2	NONE	0
bc2b9731be450d6dffe7992b	143c2ad89b2cd528bf8d5e23	2021-04-06	12:37:41	2021-04-06	20:15:13	2	NONE	0
5cc13b219d9935a978ef3a15	992765b6d566a18babf506dd	2021-04-06	12:42:16	2021-04-06	20:15:13	2	LOCAL	0
a06f7602f88a60f735b50758	1eeeef1b4af65ef285974aa3	2021-04-06	12:23:09	2021-04-06	20:15:13	2	REGIONAL	0
9ef206e230b6e5d60b0568d1	cda2ac744537e769ec7bb476	2021-04-06	11:27:04	2021-04-06	20:15:13	2	REGIONAL	0
0427bbc65e93aa2051ff9476	d561cca869d70e04d3fca93f	2021-04-06	11:11:10	2021-04-06	20:15:13	3	LOCAL	0
20b129c43b6f92f4fe8a2508	d4601bbca58ef21d98562675	2021-04-06	12:42:32	2021-04-06	20:15:13	2	REGIONAL	0
e58bdebd327e171d11fec045	94580e97fb5120a8633c6301	2021-04-06	12:32:44	2021-04-06	20:15:13	2	NONE	0
72ee4e8408d8a96c8cdfa648	34c58f78cb17375d91d73d3d	2021-04-06	11:32:34	2021-04-06	20:15:13	2	REGIONAL	0
df536306b2c5a9f539ef206d	eca833f4e5cbcb39bc750432	2021-04-06	12:34:16	2021-04-06	20:15:13	2	REGIONAL	0
3f1b2ff6fec539b2eae5ee4b	fbe0996c6be2fa13184b3a00	2021-04-06	12:28:07	2021-04-06	20:15:13	2	REGIONAL	0
f517fc1a5891081a1dd07f5a	1fc485b08690a43cd82d18e2	2021-04-06	12:39:25	2021-04-06	20:15:13	2	LOCAL	0
e2450965b2fe9ab97ead3b59	e6016d6cb47c0125c9b2b02e	2021-04-06	12:16:50	2021-04-06	20:15:13	2	LOCAL	0
ee02a0dd6566bafc54d7e39e	f29d044f723d0781906e8370	2021-04-06	13:28:56	2021-04-06	20:15:14	2	LOCAL	0
b7551dd004d931ac1ce941fa	55266093ead5386d6a8f729f	2021-04-06	13:44:00	2021-04-06	20:15:14	2	REGIONAL	0
d9c530dc028f2489f62f38b2	8cb89a3fe6a52b35185029cc	2021-04-06	14:01:31	2021-04-06	20:15:14	2	REGIONAL	0
71382bb0a2a0e2a0c92348fa	68a0b1041a08fcb5a6ecba28	2021-04-06	14:43:41	2021-04-06	20:15:14	1	LOCAL	0
c105cb283715c4160e59d640	f199d2d6a93c15412d3a5785	2021-04-06	14:59:51	2021-04-06	20:15:14	1	REGIONAL	0
223b19405abfafa945fc66f8	f23185c7c7a241807ccfc11d	2021-04-06	14:42:20	2021-04-06	20:15:14	1	LOCAL	0
5a24b0c0beba548688ed4afd	64bd047c518af8f59523bbfa	2021-04-06	13:41:20	2021-04-06	20:15:14	2	LOCAL	0
4d9baef88e099191f8eae6cb	f9f1cc61ab57873637e1a896	2021-04-06	13:25:47	2021-04-06	20:15:14	2	NONE	0
f1ae3250f5efe3172b51daf6	19493a99ebf0143fbb6e33d5	2021-04-06	14:33:32	2021-04-06	20:15:14	1	LOCAL	0
3d568ea92006f27cccb3c523	27a034830969946711f8afeb	2021-04-06	10:38:57	2021-04-06	20:15:16	3	LOCAL	0
15f20123a9975203a85d244c	4d13a6ec774c711bb30b80d1	2021-04-06	12:16:49	2021-04-06	20:25:00	2	LOCAL	0
b315fc20f6f8f683a8c8a0e2	9e992c503d2393d934db3f53	2021-04-06	12:17:14	2021-04-06	20:25:00	2	LOCAL	0
99e3a38c5d1e187e927cbe45	2e4c8f681f4b565c280f8053	2021-04-06	12:00:37	2021-04-06	20:25:00	2	LOCAL	0
cf4e6af9f50cdef50a5065bf	e5cb7a7ccdfe255479293189	2021-04-06	12:01:06	2021-04-06	20:25:00	2	LOCAL	0
5d44afe6bf18a50c0c721cae	cfdc7ca62246d9ba9de4bc43	2021-04-06	11:57:45	2021-04-06	20:25:00	2	LOCAL	0
9d93c57bfe9944defe805b40	2519881735939102b01606e4	2021-04-06	12:01:33	2021-04-06	20:25:00	2	LOCAL	0
ed1d1e416062b9c3caed56d4	e03d93f96f2a8e9bfacc29a3	2021-04-06	12:12:29	2021-04-06	20:25:00	2	LOCAL	0
08198a815173ab5eef2d88fc	1b2c596273503fa506c8d7e7	2021-04-06	12:01:50	2021-04-06	20:25:00	2	LOCAL	0
f617516997c097217e29d8da	3fe7642d23f961c3b84cfd14	2021-04-06	12:11:19	2021-04-06	20:25:00	2	LOCAL	0
51923bcae62d0263bf7b0c4c	b4e4118e34769f47297b4d30	2021-04-06	12:20:25	2021-04-06	20:25:01	2	LOCAL	0
5b02eedf433fcaf7b5b01646	3b914d7e7aca1c0fcc43dcf5	2021-04-06	11:16:53	2021-04-06	20:25:01	3	LOCAL	0
83f1f92b3da940e803c73e73	879816fd90af1ddfc9943549	2021-04-06	12:16:22	2021-04-06	20:25:01	2	LOCAL	0
b2bd52210b27d094b8eb8b3b	7329865b64f542b3e8a44225	2021-04-06	12:47:01	2021-04-06	20:25:01	2	REGIONAL	0
f249fa81df2b920cd43d8af7	11d83f19d4801ca8bd4e978c	2021-04-06	11:09:51	2021-04-06	20:25:01	3	REGIONAL	0
110d47937d9cbff8a32551f4	ab5854c281ddbad3c24eaac1	2021-04-06	12:17:52	2021-04-06	20:25:01	2	LOCAL	0
70b6857b583f35eb8d4349e8	ce0130c1ef0f76bf2671ff21	2021-04-06	12:00:16	2021-04-06	20:25:01	2	LOCAL	0
bd112d0bea3fe7a3877f7c9e	9f612e250ce57c964f501cb0	2021-04-06	11:59:07	2021-04-06	20:25:01	2	REGIONAL	0
a89b27faea6c95dfa80c88a7	2517b46b4865f7289b1b4d36	2021-04-06	11:42:38	2021-04-06	20:25:01	2	REGIONAL	0
cdda1f91d885505a7b528e93	eeb7a25c45c3c0a832400901	2021-04-06	11:40:04	2021-04-06	20:25:01	2	LOCAL	0
5d857d242047d0570f6cda8f	1d5cfd6a9c02b8912239d442	2021-04-06	12:15:23	2021-04-06	20:25:01	2	REGIONAL	0
5b8730071a6ec45ae359fb91	40f22b461209df1a500bb8df	2021-04-06	12:17:36	2021-04-06	20:25:01	2	LOCAL	0
fb13e6d028a81584b89510b5	321c7faacb68f5fe7613dee0	2021-04-06	11:57:59	2021-04-06	20:25:01	2	REGIONAL	0
f31be90b9e8b1f8e9c1f6457	c9d5dee9cf953cf67486fa6d	2021-04-06	12:55:12	2021-04-06	20:25:01	2	LOCAL	0
5e9a43f21c541b2c65be276b	7d5c09a52fcbe0d24f646ef5	2021-04-06	12:39:50	2021-04-06	20:25:01	2	LOCAL	0
e8670c92d9adba03ebe616fb	6cf75fcfeeaebbddcaa11e45	2021-04-06	11:57:23	2021-04-06	20:25:01	2	NONE	0
e80e37dd115fb164a4156fa2	fd15c4140f47d6eacb8d22ac	2021-04-06	11:32:15	2021-04-06	20:25:01	2	REGIONAL	0
550346a7f00ac1500e8b2cbd	c29a103ee4df0ac938db2b0f	2021-04-06	12:53:19	2021-04-06	20:25:01	2	REGIONAL	0
6d15873d9a984cd9e877d329	4fdc194c4bc8c462037c0a56	2021-04-06	12:32:57	2021-04-06	20:25:01	2	REGIONAL	0
c172a9928d3e5b91fe79e3d3	efc5579ed9b75cf0e878f0dd	2021-04-06	12:51:57	2021-04-06	20:25:01	2	REGIONAL	0
424e28ffc8dbebb52e963c5d	7f9079ad54f3b5c9ab53f8cc	2021-04-06	12:03:28	2021-04-06	20:25:01	2	REGIONAL	0
76731e3e9609067c721eeb6d	3f6d66e7ba858e6dba8e1af2	2021-04-06	11:50:12	2021-04-06	20:25:01	2	LOCAL	0
60b1fbd70a9cc355d252e0d5	b7ad45a17652b415562224ec	2021-04-06	12:49:16	2021-04-06	20:25:01	2	LOCAL	0
ffb25f82eb2c806fb85b2f29	d3970c148795f31f250cb7b0	2021-04-06	11:59:27	2021-04-06	20:25:01	2	REGIONAL	0
8474a9a9139e947b1ab44be6	39c95943a0bf066bacf74d53	2021-04-06	11:32:01	2021-04-06	20:25:02	2	LOCAL	0
4b74b1fac0d6c113d5d49aee	b71fce01f8206edc11c0f262	2021-04-06	11:58:19	2021-04-06	20:25:02	2	REGIONAL	0
434a025b712ee95b7b582da8	f7c9c74eb6fac323b3cc321e	2021-04-06	11:43:15	2021-04-06	20:25:02	2	LOCAL	0
f4519235471e99d24ea43713	15294ecd5610b30884e630a0	2021-04-06	11:24:15	2021-04-06	20:25:02	3	LOCAL	0
5885af432f26241fb3d65438	b9f26acc3780ee5695f67d18	2021-04-06	12:01:25	2021-04-06	20:25:02	2	REGIONAL	0
f523a4e3fbd0a0807bc941dc	1fc60b26991c8a523c36ec02	2021-04-06	12:16:42	2021-04-06	20:25:02	2	LOCAL	0
46dc0fab8e0cf2e9a1a8d4c1	d9749e5dcc97d9d580708023	2021-04-06	11:11:02	2021-04-06	20:25:02	3	REGIONAL	0
a71a88951ba842e0712104f6	4a243da5d9ddf032ac891a79	2021-04-06	11:03:08	2021-04-06	20:25:02	3	NONE	0
679d3f42faa67801e4c61e1a	309b9f4fe6a2d95e7eab4885	2021-04-06	12:13:36	2021-04-06	20:25:02	2	REGIONAL	0
37e50b0de226606f4965204e	2393067732f786d520604753	2021-04-06	11:10:43	2021-04-06	20:25:02	3	LOCAL	0
f69043cb33c5f5072ec70fb6	3529287ede8519dd02738ed1	2021-04-06	11:49:54	2021-04-06	20:25:02	2	NONE	0
9e44103253b8982ac7ff6ad4	7fe1b1a18350eb414b085c60	2021-04-06	11:38:08	2021-04-06	20:25:02	2	REGIONAL	0
9f536961b0af940d4c29cabb	758908791d5cff8ba825dbbb	2021-04-06	12:01:51	2021-04-06	20:25:02	2	LOCAL	0
61b65ba4691df546fcc27769	5b3111dd454161b099c992b7	2021-04-06	11:09:24	2021-04-06	20:25:02	3	LOCAL	0
491a3d81ca6128c0d6c3e48f	bb4982630449c9f3ce9c0ada	2021-04-06	11:32:00	2021-04-06	20:25:02	2	LOCAL	0
3262ab2c7cefbb1cca0f7d3d	9f28a290d8b3bdcc6a85eb07	2021-04-06	12:37:56	2021-04-06	20:25:02	2	NONE	0
0bc14ed2b5bf25d34dab6116	451562e423a9bc50ff17af73	2021-04-06	11:10:25	2021-04-06	20:25:02	3	LOCAL	0
0d44f760253e439873f95bfb	8681dd4725dffd84d44faa1a	2021-04-06	11:14:03	2021-04-06	20:25:02	3	REGIONAL	0
14210539dc053f4134020b6f	c42c912b5451e40e3ded37a0	2021-04-06	12:07:10	2021-04-06	20:25:02	2	REGIONAL	0
3a6c74d988f0048552ac6c79	b59ba34040678003147e1833	2021-04-06	12:50:48	2021-04-06	20:25:02	2	LOCAL	0
9b18a3c64dbe10d57cf8f427	5d1c98704a4385d57b0acdda	2021-04-06	12:40:01	2021-04-06	20:25:02	2	NONE	0
c3aa5fccdc434b5af2bd57ce	1caa545718e8fec6a71fa30b	2021-04-06	12:13:43	2021-04-06	20:25:02	2	NONE	0
0af254e06d9fceb2e310c6d8	a091fe1c0569d7a4e15de541	2021-04-06	12:08:32	2021-04-06	20:25:02	2	REGIONAL	0
6f2e53388ca58b5696fb5ed1	944fcdd8ac16bb2fda6bb387	2021-04-06	11:14:42	2021-04-06	20:25:02	3	REGIONAL	0
2a7bf97358ddec3c61303a5b	718622d38bb40bd9edc1867f	2021-04-06	15:08:11	2021-04-06	21:29:13	2	REGIONAL	0
714e8acfe5a9a592f3050153	6db552365f1d3c869a416fa6	2021-04-06	15:07:02	2021-04-06	21:29:13	2	REGIONAL	0
d5cbfc3c7eaea8108a7bd5ae	00344a2f5841a8985fcd1e14	2021-04-06	15:07:49	2021-04-06	21:29:13	2	REGIONAL	0
b0c20d098bca3357d2543488	13fa01347515bdf9f355484f	2021-04-06	15:08:52	2021-04-06	21:29:13	2	LOCAL	0
7b5c888a06467841f427ed9b	c097e80623aa15d18e515474	2021-04-06	15:08:37	2021-04-06	21:29:13	2	LOCAL	0
025f16c6da84fd504fef4f99	50493d5e33cd97c582001940	2021-04-06	15:07:29	2021-04-06	21:29:13	2	LOCAL	0
a146b1a6898674cf730cbe34	a2eb59ceb302e5043b4cd4e7	2021-04-06	15:06:50	2021-04-06	21:29:14	2	REGIONAL	0
24223ef1166c03d0893da8f2	bad62c38ee75da33b524b9a0	2021-04-06	15:09:04	2021-04-06	21:29:14	2	NONE	0
d7bc931c9a70dd50ff9d83ed	3f76c1926d42c409eec8c01d	2021-04-06	15:09:18	2021-04-06	21:29:14	2	REGIONAL	0
29d9c698531e661b166d5880	1e999078851ec5fb11d414be	2021-04-06	15:08:23	2021-04-06	21:29:14	2	REGIONAL	0
c9b24eb216429cd712782f5f	34d1fe2af6dfdd430701b4c2	2021-04-06	15:07:17	2021-04-06	21:29:14	2	REGIONAL	0
9bcf0218870e8725b085b4e2	ff91377f7fdd110e043aa476	2021-04-06	15:06:37	2021-04-06	21:29:14	2	LOCAL	0
cf1981d7172a61d5c0f26207	233131e1f8f9a5fd428a3896	2021-04-06	15:09:33	2021-04-06	21:29:15	2	LOCAL	0
7a656f2b6bdaf088c384572b	4ca88335a7a5a221d93eb094	2021-04-06	13:31:12	2021-04-06	21:48:44	2	REGIONAL	0
965afbab2f5c049dfc02c924	de5ca231a5b52804a16ebac9	2021-04-06	11:23:59	2021-04-06	21:48:44	3	LOCAL	0
d42bac9d0bc12979c5b63ef1	3ba77989c45dabf2c2696a16	2021-04-06	12:08:19	2021-04-06	21:48:44	3	REGIONAL	0
168184452a640de816f3df75	1b29e6ed3eeb99b6d3fc1785	2021-04-06	12:09:24	2021-04-06	21:48:44	3	REGIONAL	0
f257d88e9f227b0cd107f416	ab10b7b7e84bb39cc2fde31b	2021-04-06	11:05:32	2021-04-06	21:48:44	3	LOCAL	0
a4daf4d6067e36c326cde619	66443fa81769b38481294deb	2021-04-06	13:19:37	2021-04-06	21:48:44	2	REGIONAL	0
b546028df1a5f8e18dcaf14a	47d52ad908dcd3c6f0fb1cf0	2021-04-06	13:00:30	2021-04-06	21:48:44	2	REGIONAL	0
dd8ae255d3eb1b4db7ad78f2	57e9f56584229e5da813a7f6	2021-04-06	14:38:56	2021-04-06	21:48:44	2	LOCAL	0
fd59bad1dac1d58347e64fb5	0a78248cb044562581b7f5ee	2021-04-06	14:36:04	2021-04-06	21:48:44	2	REGIONAL	0
8ec0c35384bc99b4f4956469	2f6bdb46ee3f665ab2e0ae82	2021-04-06	12:21:31	2021-04-06	21:48:44	3	REGIONAL	0
93256cc6ce55f67610710d4a	d454dd6b5e9095cb35124c8a	2021-04-06	12:52:12	2021-04-06	21:48:44	2	LOCAL	0
bbdd15baea930b40c40cf326	7a168e829daa3ea5a64a349e	2021-04-06	14:33:44	2021-04-06	21:48:44	2	LOCAL	0
152f2fa5fe0f6f6f74c37eb9	70104435df658f72b66fc520	2021-04-06	11:26:33	2021-04-06	21:48:44	3	LOCAL	0
976e315378480c69b960a49f	ee2c0f6beda7532e9ced9139	2021-04-06	13:01:31	2021-04-06	21:48:44	2	REGIONAL	0
f60e0b795573b7198fe6a78e	abc8f4e7b5c01c410d890040	2021-04-06	11:26:16	2021-04-06	21:48:44	3	LOCAL	0
586510589c7e46c83fe050f0	bc18393555ada1e63c4ebba7	2021-04-06	13:14:54	2021-04-06	21:48:45	2	LOCAL	0
f6be1a1e819f00fccceb9a90	c4db94a00b6aaf7385613e67	2021-04-06	12:52:24	2021-04-06	21:48:45	2	REGIONAL	0
9c5f107b0d0796376c3faccf	f41a454dcc41f803b557a4f4	2021-04-06	13:18:06	2021-04-06	21:48:45	2	REGIONAL	0
67ac08941f0b5303cac33878	465aa4ca3be057439aad55c5	2021-04-06	13:01:47	2021-04-06	21:48:45	2	REGIONAL	0
c586d377da976bb341d0cc97	7fe2e94999856837ad878eab	2021-04-06	13:30:57	2021-04-06	21:48:45	2	REGIONAL	0
b821cbc69b5c1c15d6a68beb	5b1f41328eef4587cc48efe2	2021-04-06	12:53:08	2021-04-06	21:48:45	2	REGIONAL	0
1a9101de3169391b828d8ceb	130f6efe5958256eb33b91bf	2021-04-06	12:08:55	2021-04-06	21:48:45	3	REGIONAL	0
048df9e332443655e58c2e86	78e9e8085fd951c401e970f0	2021-04-06	13:15:09	2021-04-06	21:48:45	2	LOCAL	0
e05e29826ee7aa03fc993afd	90d002e840735995d1c9da98	2021-04-06	12:51:41	2021-04-06	21:48:45	2	REGIONAL	0
7af8d2abab5b401771b9ed28	da686b89fe038866d3f0199c	2021-04-06	13:31:29	2021-04-06	21:48:45	2	REGIONAL	0
67ac08941f0b5303cac33878	e873c37c782c5ee7bc648514	2021-04-06	13:02:02	2021-04-06	21:48:45	2	REGIONAL	0
339673b962b0e5702384306f	781f7dc4bdae1ccdd7ab9ef0	2021-04-06	12:53:33	2021-04-06	21:48:45	2	REGIONAL	0
c88a11a1192a61dc8df59587	5475ebd00290b0276f5fdaad	2021-04-06	13:32:26	2021-04-06	21:48:45	2	LOCAL	0
8f15ac2c2f9de1d75d3a0e8a	ff933ed861c3d6e6a2ad3044	2021-04-06	13:30:19	2021-04-06	21:48:45	2	LOCAL	0
50a19e410c9a70435bfebbca	98cf5cd919e0ced323b8bf3c	2021-04-06	12:56:30	2021-04-06	21:48:45	2	REGIONAL	0
d26b47624f00b5b262dc9eb7	a4f4b893684313e26facc644	2021-04-06	13:07:26	2021-04-06	21:48:45	2	LOCAL	0
9010cce6b27fbf34db6ef648	d8cbe733ed1d879ace01cef3	2021-04-06	17:26:09	2021-04-06	23:37:35	2	NONE	0
23c278582b3f45203313f056	dbc9a37afadc19b95818e453	2021-04-06	13:26:19	2021-04-06	23:39:48	3	LOCAL	0
d4d37a59f4b42de17c0ae1b2	e09111ebe79d4f7467db6a44	2021-04-06	17:27:05	2021-04-06	23:56:11	2	NONE	0
75ce9972224cd2518159bb79	f35cc920de553c40fde0722a	2021-04-06	11:29:33	2021-04-06	23:56:12	4	REGIONAL	0
0b17a8f4d1105d480704de26	5a6921dc0ed9f48ca7e2d7ed	2021-04-06	11:10:11	2021-04-06	23:56:12	4	LOCAL	0
00c463bd414854014783e5bf	aa10d1754122e04f90a1309a	2021-04-06	14:08:36	2021-04-07	1900-01-01 00:34:34	3	REGIONAL	1
eb739b0d4f2601a6b9b35e70	cd34533515a311c9fc7af91c	2021-04-07	11:10:48	2021-04-07	19:55:27	2	LOCAL	0
2faff2b6a0fca4a064960a99	0414a3be08d40ff5ebf1c9b4	2021-04-07	14:07:45	2021-04-07	19:55:27	1	REGIONAL	0
7aebbb37b6746cf34a8980da	75fa840363437fe71fad2306	2021-04-07	13:54:03	2021-04-07	19:55:27	2	LOCAL	0
7033feaf1775007fdb3d1473	751942080666bcb96ad0187c	2021-04-07	13:51:41	2021-04-07	19:55:27	2	LOCAL	0
e268640264fa2056b76451ad	cdf711c2832874edcc2167a8	2021-04-07	11:25:04	2021-04-07	19:55:27	2	LOCAL	0
6410b6cf637736de73b4933a	a9035ecd330cffaf8205a23e	2021-04-07	12:44:07	2021-04-07	19:55:27	2	LOCAL	0
aa90e734e77f9730df304372	ab8bb5dee3e5e04c2b7a4bf8	2021-04-07	12:12:54	2021-04-07	19:55:27	2	LOCAL	0
f339dd803e5012b3980e5e21	f049634a18c91755d94617ad	2021-04-07	13:07:00	2021-04-07	19:55:27	2	REGIONAL	0
92b5a4ad960277a2e77eca22	d34f0b17f00ead1255a3cebe	2021-04-07	13:36:17	2021-04-07	19:55:27	2	LOCAL	0
39833da9a93c8ace78e97d1f	72f4837237f349e3611fb292	2021-04-07	13:40:20	2021-04-07	19:55:27	2	REGIONAL	0
9ecf15b88f8869a9c19991ea	4bd9295cf8dfacb9e98dfb84	2021-04-07	13:39:23	2021-04-07	19:55:27	2	LOCAL	0
3c4ec264a05622b2a5b09ec8	e3d3262da1b01cd824f2139c	2021-04-07	12:33:37	2021-04-07	19:55:27	2	LOCAL	0
471ba8f4f31f3e8d0e19d906	669177b530f10511f63df7c7	2021-04-07	12:02:47	2021-04-07	19:55:27	2	LOCAL	0
04ece80634d40cbee22d0b0a	852642d4870c51c0df5c7b91	2021-04-07	11:40:07	2021-04-07	19:55:27	2	REGIONAL	0
4363fad723d906183a966496	2a61488dc02ffa112425d4dd	2021-04-07	13:10:30	2021-04-07	19:55:27	2	REGIONAL	0
4138b02bcc3a1f5ce3e4a4b1	559b004bb3c430b853bd2b2e	2021-04-07	13:51:19	2021-04-07	19:55:27	2	LOCAL	0
9eccc8c6907ce8c668881fd8	43f5223c019d0afc103cf342	2021-04-07	11:43:18	2021-04-07	19:55:27	2	REGIONAL	0
46ca8e0f73c653d2d5b2203d	406184097e6a8ede40d069be	2021-04-07	13:53:46	2021-04-07	19:55:27	2	LOCAL	0
c34219b344b106ee8cb70a0c	b84b826d9779d1c799ee5e83	2021-04-07	13:11:58	2021-04-07	19:55:27	2	LOCAL	0
dbfae602f2a0544128d7ed20	7247df2a75bf7160478122ba	2021-04-07	11:23:00	2021-04-07	19:55:28	2	LOCAL	0
b349bd5d15be899ef10ff26e	9e8a7355a18ffdd53059df36	2021-04-07	13:47:21	2021-04-07	19:55:28	2	REGIONAL	0
94942de9b172167de92b128a	ddd3cbc45627f56b85d42975	2021-04-07	13:09:25	2021-04-07	19:55:28	2	REGIONAL	0
1215ab49283135d3184e6a0f	22e5ba37faae19ad576a1914	2021-04-07	12:06:31	2021-04-07	19:55:28	2	LOCAL	0
0e0c599ccf1d917aa4ae7fbc	ca91854d277ded7bbc6bb9cf	2021-04-07	12:44:10	2021-04-07	19:55:29	2	REGIONAL	0
69f13aec948c3c5fc395bbe9	07e42db3899f889ca14b7cd9	2021-04-07	11:26:13	2021-04-07	19:55:29	2	NONE	0
dbb2097f69ac28679c8b118f	f875abbf7c4b5e836f9c3c9c	2021-04-07	12:59:14	2021-04-07	19:55:29	2	REGIONAL	0
daf2c3d8b0c9aa48ee886ee6	5f22061def064e7c4839e453	2021-04-07	11:00:59	2021-04-07	19:55:29	2	REGIONAL	0
3eb89e79ca6985fe3b862253	210cfd09eabbad191ba26007	2021-04-07	12:27:37	2021-04-07	19:55:29	2	REGIONAL	0
de92fce4f717dc532bc73c0c	0d37d1c4842ba684280d5215	2021-04-07	11:23:19	2021-04-07	19:55:29	2	LOCAL	0
6baa3623d827f55f6264b51f	d3b2671ca954e09bce94460f	2021-04-07	12:58:40	2021-04-07	19:55:29	2	REGIONAL	0
fb039629db7139af41672ab6	8b25a0d286aef9d7d826bb7a	2021-04-07	12:58:58	2021-04-07	19:55:29	2	REGIONAL	0
73c199bb705f740d1f866d90	7ca2c576a11e5c8e69d1a231	2021-04-07	14:29:57	2021-04-07	19:55:29	1	NONE	0
f54d65f39ee43eb44068cb94	1d2614076edc069fb4db0adf	2021-04-07	14:36:41	2021-04-07	19:55:29	1	LOCAL	0
39c380a0f09c9d4ba01b687c	dcce26472251fa2365a328b7	2021-04-07	13:08:31	2021-04-07	19:55:29	2	LOCAL	0
75c53f70d8161a2618428c78	b31acf73af07f6e2cf40b2e8	2021-04-07	14:09:46	2021-04-07	19:55:29	1	LOCAL	0
a6560a6029fdb5da8e7df12f	b9a74217e1f7be7b5250e0d1	2021-04-07	13:09:04	2021-04-07	19:55:29	2	LOCAL	0
60fc9b73a96b50690f8c3599	f49b1da017e0d98a870c162f	2021-04-07	12:46:42	2021-04-07	19:55:29	2	LOCAL	0
db629a70c75dd4fa18d3fa35	a6cc3365312a3e9859d006dc	2021-04-07	11:01:20	2021-04-07	19:55:29	2	REGIONAL	0
a5c9c1ec96f834ddbf1cdfc5	fa517cdc02656c4870241b82	2021-04-07	14:29:28	2021-04-07	19:55:29	1	REGIONAL	0
bd34057203328aa33af964e1	9f2d206e8ded341bac103b51	2021-04-07	13:18:42	2021-04-07	19:55:29	2	LOCAL	0
5892706b162206f3e75974cb	1e32cacec1ba44a27c9e7044	2021-04-07	13:53:37	2021-04-07	19:55:29	2	LOCAL	0
c39be825e200308a976b110e	e88aabe6f17d268775205cf3	2021-04-07	14:07:48	2021-04-07	19:55:29	1	REGIONAL	0
2d23c061159288c584914dd7	dd63df24a3421fdbe6c641b3	2021-04-07	12:27:08	2021-04-07	19:55:29	2	REGIONAL	0
59f1c672556f011741f8c19d	ca3729832ca2c6d72d0402e9	2021-04-07	12:35:35	2021-04-07	19:55:30	2	REGIONAL	0
ad6f4c5a092e5a4657604bdb	85c095a98f4958d22218639a	2021-04-07	13:11:33	2021-04-07	19:55:30	2	NONE	0
055fc1c4f63ecb77bddd584e	a84c9df23075a8cd4bd138d2	2021-04-07	13:23:56	2021-04-07	19:55:30	2	REGIONAL	0
ba73295247264895f946b8de	5dc3b83c03957ead85b8c4cd	2021-04-07	14:51:47	2021-04-07	19:55:31	1	LOCAL	0
63108332211bf3e6428781e9	4d24c7d382ed4ffc5438780b	2021-04-07	14:06:52	2021-04-07	19:55:31	1	LOCAL	0
aa00aee1c785dc9e2dfc2e80	4240cca37f9f9c78400bf4b9	2021-04-07	11:55:47	2021-04-07	19:55:31	2	LOCAL	0
605d0f65b17f865d112beefa	fae1be1a26ac12bcc3d545a9	2021-04-07	14:47:18	2021-04-07	19:55:31	1	REGIONAL	0
d4c139f43748b6fe1b7f430a	f736d0bd7ebb3f16e1de1cae	2021-04-07	12:24:25	2021-04-07	19:55:31	2	REGIONAL	0
cc0e48ac8ad167821fbc673d	4a1bce96dfa2020d82e2249e	2021-04-07	14:30:55	2021-04-07	19:55:31	1	REGIONAL	0
d8cd8c5af3ccf8565612a0ef	4c17cfaa6314a8f49d7a82b9	2021-04-07	14:54:01	2021-04-07	19:55:31	1	REGIONAL	0
bcc5d37874b7628eb9ebddb8	53f38ea0475fc6cf713dbf8a	2021-04-07	14:07:17	2021-04-07	19:55:31	1	LOCAL	0
be4404fd449aeb1b35864662	20edd46c6d670ce35ecbeb9f	2021-04-07	14:37:17	2021-04-07	20:00:40	1	NONE	0
5c2194660183e9e7a7a5cd61	e54673a879373ba5af19a144	2021-04-07	14:38:25	2021-04-07	20:00:40	1	REGIONAL	0
7f7407a2a85d2f3cc2dc7a24	a7b5d0a8003d001f57c25765	2021-04-07	13:11:32	2021-04-07	20:47:13	2	REGIONAL	0
253a78c47971ea8b9241aa70	3ef392936f2459f2cd9785d7	2021-04-07	13:05:52	2021-04-07	20:47:13	2	REGIONAL	0
b23998a95398c2856fdc45d9	5022cf1f9f355874cc14854e	2021-04-07	13:09:00	2021-04-07	20:47:13	2	REGIONAL	0
5123626980d104276b1fed5a	b11dd4c9fa0e159602be8802	2021-04-07	13:29:12	2021-04-07	20:47:13	2	REGIONAL	0
e56cebbc9369c545b0b41c91	1df87d2c10899cc863b14967	2021-04-07	13:01:50	2021-04-07	20:47:13	2	REGIONAL	0
438ded68725753a27f7a4592	6932954ca1d1cd81057cfd18	2021-04-07	13:09:19	2021-04-07	20:47:13	2	LOCAL	0
df1aea7a80fdaae075b2714d	e76aa9c5b6ad93e70819f197	2021-04-07	13:02:35	2021-04-07	20:47:14	2	REGIONAL	0
befb6a2bc6fa29addaf18476	1a66ddfb70f31eb84fe9f4d2	2021-04-07	14:32:09	2021-04-07	20:47:14	2	REGIONAL	0
d65c8b6ad2b2ceb98d2019f7	b8342ff6b94f4c048e23652a	2021-04-07	14:47:49	2021-04-07	20:47:14	1	LOCAL	0
be0ceff3f8b5c75d71d5e855	999949fc08dde380ba13036b	2021-04-07	12:59:03	2021-04-07	20:47:14	2	LOCAL	0
be7873953180acd26a7f5787	cb6259a513e68ed5de58eecb	2021-04-07	14:47:33	2021-04-07	20:47:14	1	LOCAL	0
afcaf24374d4671a54b43a3c	b6dc277e35ac02ff57054771	2021-04-07	14:48:07	2021-04-07	20:47:14	1	LOCAL	0
69120c36bdb81d9c3c78476c	e1272e6e861de325f74c678c	2021-04-07	13:00:41	2021-04-07	20:47:14	2	REGIONAL	0
86bd7d4c1c5696316300bc2a	09254b38ecf2a355aa7fa787	2021-04-07	13:03:02	2021-04-07	20:47:14	2	LOCAL	0
32a21c6eb3d6ba0d78a0ca46	4715b7ef514575481d8a32c9	2021-04-07	13:01:09	2021-04-07	20:47:14	2	LOCAL	0
bb7a1849885fdf9892d4ceb8	fc8cb8aa34994a3b11de9328	2021-04-07	13:08:01	2021-04-07	20:47:14	2	LOCAL	0
5d6435d44647b432b36d59ab	b7b1959527444d7cedd489a3	2021-04-07	14:33:03	2021-04-07	20:47:14	2	REGIONAL	0
c283fa80d0762507ee5136e7	8910aead43e9189d1a95222e	2021-04-07	13:05:14	2021-04-07	20:47:14	2	REGIONAL	0
7b1babbe3bce9928445aaca4	752eafb2600e2c82e0b904df	2021-04-07	12:57:52	2021-04-07	20:47:14	2	REGIONAL	0
1bf61d16389616ea3d2fcfb4	30d916f98358cd6ae994a089	2021-04-07	13:08:26	2021-04-07	20:47:14	2	LOCAL	0
1e34d0dc403dc1f303251984	739b7280dd236748d17bad0d	2021-04-07	12:58:26	2021-04-07	20:47:14	2	LOCAL	0
33c39e14af2d6feaf7121b8d	070870389cb79b76302a8014	2021-04-07	14:31:16	2021-04-07	20:47:14	2	REGIONAL	0
89e6629eae0bef708282d4e8	000f6131f55736819af51d16	2021-04-07	14:31:02	2021-04-07	20:47:14	2	REGIONAL	0
435bcad4796ee356dbe14f36	5dea01683dd3fb97a5eab04d	2021-04-07	14:31:49	2021-04-07	20:47:14	2	REGIONAL	0
4d6d448dff4a4b193b1c5626	74201e6be2ab2ab4f524aa35	2021-04-07	12:59:44	2021-04-07	20:47:14	2	REGIONAL	0
5128e91d8f408a5802e20f01	f79596b4fc6ab849e7bb78e4	2021-04-07	12:21:10	2021-04-07	21:35:41	3	NONE	0
19f6d1aefd91b0f7bc4d4c0d	768e6ee3892b6cc6f97cddef	2021-04-07	12:33:52	2021-04-07	21:35:41	3	LOCAL	0
4bc7ac744273ad254652120b	1e2761058e73c48809f6e4bc	2021-04-07	13:19:54	2021-04-07	21:35:41	2	LOCAL	0
7d87067cf0845233a7ec61be	c3e09cb60727786b9d6eefb9	2021-04-07	12:32:46	2021-04-07	21:35:41	3	LOCAL	0
aa08f8111185d7b782fafdf8	4339d1c074dae942763ea21a	2021-04-07	12:31:30	2021-04-07	21:35:41	3	LOCAL	0
54ab6d795933d36d375523bf	9f520c5a84e633db840ab997	2021-04-07	12:30:52	2021-04-07	21:35:41	3	REGIONAL	0
3555b6f2db5382099f5f6f18	0bb4876fc2b67b002a131e73	2021-04-07	12:25:50	2021-04-07	21:35:41	3	LOCAL	0
30d8f21d0e4079e66e8aea05	d06ab06fad00b027d7e209ff	2021-04-07	13:11:16	2021-04-07	21:35:41	2	NONE	0
814f30d13c668b90f752b504	98409e7f12cc6e20f8992df8	2021-04-07	12:26:41	2021-04-07	21:35:41	3	LOCAL	0
9dbb8c1048797eb13d8ba57a	3f51ca91e145fc80eb8b9301	2021-04-07	12:32:18	2021-04-07	21:35:41	3	LOCAL	0
31432d75c112919d5136aca9	a8b21cf3a9ca033da412599a	2021-04-07	11:04:59	2021-04-07	21:35:41	3	NONE	0
94a6e32d4194b3ae029fdc88	b0ee3c4c35e8a98a8c6fd4eb	2021-04-07	12:53:48	2021-04-07	21:35:41	2	REGIONAL	0
5299203c41cfb134fa7fefe4	4d6691d70f51a5fa6d60c8d3	2021-04-07	12:08:32	2021-04-07	21:35:41	3	LOCAL	0
c74666f3ac4e17ee756c7d5a	a890799d1865fcd759cf330d	2021-04-07	11:39:10	2021-04-07	21:35:41	3	LOCAL	0
24dcf96effdec6de81ab686f	5e70823189ec603218840ac4	2021-04-07	12:33:24	2021-04-07	21:35:41	3	REGIONAL	0
d340f58e2fa346763c358d2c	5d5a4e8c1d7259e4c0829ba3	2021-04-07	11:34:51	2021-04-07	21:35:41	3	REGIONAL	0
eb4947586c1164ae34268418	246b53134f63964f74974b44	2021-04-07	12:08:14	2021-04-07	21:35:41	3	LOCAL	0
6eee7fedaea9f18cde752c73	860a8b70b4d159e2c447e78b	2021-04-07	12:49:15	2021-04-07	21:35:41	2	LOCAL	0
9bf40d27fde7588f19cfe796	f3b4bbc05df8604d42a8f4e3	2021-04-07	12:08:53	2021-04-07	21:35:41	3	LOCAL	0
11950b1e8b81f572af52e9b9	2dcd69258614831b9d0b2434	2021-04-07	11:04:37	2021-04-07	21:35:41	3	REGIONAL	0
bbd069b00f89c3e806f2a988	f8e622c5eaca26712f79708c	2021-04-07	12:20:51	2021-04-07	21:35:41	3	NONE	0
e18f9cd8a3af0343decf7a4a	95fbcab30350aac5e4c33119	2021-04-07	12:01:42	2021-04-07	21:35:42	3	REGIONAL	0
f95f0176a5be00fd9080c882	e92be1b3891213467e13515c	2021-04-07	12:30:34	2021-04-07	21:35:42	3	LOCAL	0
7d7388f8115b04faae863c50	b946d4b6812e883977839733	2021-04-07	13:00:15	2021-04-07	21:35:42	2	REGIONAL	0
0d9210e7389067e6565e7439	0312676c1f53f03ec2ea9b9d	2021-04-07	13:19:23	2021-04-07	21:35:42	2	LOCAL	0
533560446cfd685901359899	9706fdb0372bc0c78040b1f5	2021-04-07	12:23:40	2021-04-08	1900-01-01 01:17:50	4	LOCAL	1
8e1630706fac4b4f2b4172ff	9b0178a1f1932d7d10234ee5	2021-04-08	11:00:29	2021-04-08	20:21:23	3	REGIONAL	0
e04237679458201ab46501c7	ecf9ca296feb00ee7458589f	2021-04-08	13:15:55	2021-04-08	20:21:23	2	LOCAL	0
e2d9b8e9a102c850429af564	d0b87075bce5281f35653d17	2021-04-08	14:11:25	2021-04-08	20:21:23	2	LOCAL	0
3c34a998f09d42b67535417d	9634b7a32e76cd8665f5a43a	2021-04-08	13:56:25	2021-04-08	20:21:23	2	REGIONAL	0
fb777b1fd88a3673653b51eb	65c67d7215c15fbed68ba9a3	2021-04-08	12:22:43	2021-04-08	20:21:23	2	LOCAL	0
cf14fe041d9752a8a3f252a8	03e95a1fc518c91a6e9ea1a1	2021-04-08	11:03:14	2021-04-08	20:21:23	3	LOCAL	0
4425d818589ed0dd29a56c25	964879643efef9fd50dc96e6	2021-04-08	13:38:03	2021-04-08	20:21:23	2	LOCAL	0
4354f38de13b7cef8c16855f	74efe789cf364a0578d87948	2021-04-08	13:40:34	2021-04-08	20:21:23	2	REGIONAL	0
4ba42eccf77a7920645a21ce	3ebfaa4d6c57360784030f28	2021-04-08	14:12:24	2021-04-08	20:21:23	2	REGIONAL	0
66bd63e8108558eb7c55705f	3063958c339c33c83ef07b33	2021-04-08	13:49:11	2021-04-08	20:21:23	2	LOCAL	0
055c03ace0d2243e715c1308	fb8161ab94e73d28fda2fa86	2021-04-08	12:16:12	2021-04-08	20:21:23	2	REGIONAL	0
e99b4a3273d8f2fbb5084966	7738440321530c4ccb6e00e1	2021-04-08	13:08:54	2021-04-08	20:21:23	2	LOCAL	0
f3935088411a0e3990715f99	614f60315f3be193e6f33d7a	2021-04-08	13:37:50	2021-04-08	20:21:23	2	LOCAL	0
0ab5857c4e9cf8c0dc19f648	1365058e97596b19db6d8b46	2021-04-08	11:25:31	2021-04-08	20:21:23	2	LOCAL	0
811c009de2520b513569daba	e72a77cb5c285ca52f7c1190	2021-04-08	13:53:28	2021-04-08	20:21:23	2	LOCAL	0
af600da6de539200f188f2d3	2b4f863cd655863a5a504e1d	2021-04-08	13:18:09	2021-04-08	20:21:23	2	NONE	0
433171a4512332c856d8f6e1	fade3ddbbd0d8a4a13128cb3	2021-04-08	11:39:47	2021-04-08	20:21:23	2	LOCAL	0
0827fd4116b1737f114a44c8	cccdb74319b06ddac5fa095a	2021-04-08	11:05:00	2021-04-08	20:21:23	3	REGIONAL	0
7f3aea698cfef75f4c44b5e7	5be1cefc20fa5cedba9d0702	2021-04-08	13:23:00	2021-04-08	20:21:23	2	LOCAL	0
97e65c35c0232aa65620e4cc	a750c843308b8b423b64c1b6	2021-04-08	11:25:12	2021-04-08	20:21:23	2	LOCAL	0
8deb9de2b6b3caa1ec2934a8	23f52bb4ae6f33fdb940beb5	2021-04-08	13:16:10	2021-04-08	20:21:23	2	LOCAL	0
74c6e0ae46e08e8042217f9b	0a201b3adb15dc2330814357	2021-04-08	13:20:17	2021-04-08	20:21:24	2	LOCAL	0
16eca1a0e92d254c455a7e98	d3b33b77cfab4f121ca553a7	2021-04-08	14:11:49	2021-04-08	20:21:24	2	NONE	0
8a8ee364bd890af42e4a8ba2	a42e0e59c1c5404e586b66a3	2021-04-08	14:23:19	2021-04-08	20:30:58	2	NONE	0
a8850c487f823ff67fc7f8ae	958a9b6085518d7070d00599	2021-04-08	14:23:43	2021-04-08	20:30:58	2	NONE	0
59f1c672556f011741f8c19d	c61236d1d1f0e86e49ddea2c	2021-04-08	12:15:48	2021-04-08	20:34:03	2	REGIONAL	0
6636d949856875330a4a6fbf	6c37621f0b926e1593a9ddcd	2021-04-08	11:17:21	2021-04-08	20:34:03	3	REGIONAL	0
92f12f0ccf1d612a9cffd154	b6be73a8bdd2c93d2e4b197b	2021-04-08	12:39:03	2021-04-08	20:34:03	2	LOCAL	0
252ad05c4bf3e868fc9c5228	c72ccf808eb71aa84060d4b5	2021-04-08	12:39:25	2021-04-08	20:34:03	2	REGIONAL	0
a4bcb8b8918d3b38b92eac74	efa2e2114987da67cdf43525	2021-04-08	12:42:28	2021-04-08	20:34:03	2	LOCAL	0
26bad982ff8485f27e882877	9fc45d41f6f5f7d97274bb15	2021-04-08	12:48:01	2021-04-08	20:34:03	2	LOCAL	0
fd31d55fc2ca2806c2f8c91b	608e3ba82a0634e54e8b98ae	2021-04-08	11:34:27	2021-04-08	20:34:03	2	LOCAL	0
e4fdd105c37d72373d5296fc	81e39bae98c58f70a05e9170	2021-04-08	11:58:32	2021-04-08	20:34:03	2	LOCAL	0
9895d6e6df335d278956ede6	e61c033ede2dfd8ac7dc0621	2021-04-08	11:51:06	2021-04-08	20:34:03	2	LOCAL	0
4e5574c9c9e570d811caca7b	3844942860cc4a5751983763	2021-04-08	12:37:12	2021-04-08	20:34:03	2	LOCAL	0
b3b53168a00ba0608b8b054f	c06e3c99cb91d31736562b60	2021-04-08	12:11:20	2021-04-08	20:34:03	2	LOCAL	0
b59e3d88f2185cbf0f90de0a	ff69437404604877548d0ade	2021-04-08	13:03:52	2021-04-08	20:34:03	2	LOCAL	0
47b7d1718eff498bd37080d6	5bde2141bb53c423346f0f23	2021-04-08	12:21:00	2021-04-08	20:34:03	2	REGIONAL	0
b539e3d5a7b68c9ec92910ad	f428e769b79198d1801aad09	2021-04-08	12:13:49	2021-04-08	20:34:03	2	NONE	0
2ab5771209a336caeebddfe5	4010d32e6218edbb0e76a8a4	2021-04-08	11:56:29	2021-04-08	20:34:03	2	LOCAL	0
df823a4cf4ef50f0f73131b4	3793dcf66a962b87a077d04f	2021-04-08	12:10:16	2021-04-08	20:34:03	2	LOCAL	0
0f512ec7d2175341b01db118	a2c236691f6c11d8c35bd1dd	2021-04-08	14:48:58	2021-04-08	20:34:04	1	LOCAL	0
1ca13a71072a2db1519d3280	6e3ff5700225daba5f72ede4	2021-04-08	12:11:02	2021-04-08	20:34:04	2	LOCAL	0
78b5b981f868ff5bf1001548	c9fa9928f5230c8a45825692	2021-04-08	14:37:21	2021-04-08	20:34:04	1	REGIONAL	0
df133f1a20ce393621b32c16	4a2f129d1b06361e4f1771f1	2021-04-08	14:37:27	2021-04-08	20:34:04	1	REGIONAL	0
89df81791ef4cef11dfdbd1d	53a11b476fb22d34dd6c072d	2021-04-08	12:21:59	2021-04-08	20:34:04	2	REGIONAL	0
d83e597db5eba9b2de094ddc	f5b1f81022e535493483b22f	2021-04-08	13:18:21	2021-04-08	20:34:04	2	LOCAL	0
5505491d073c8428cf7cf4ea	9b938d9303a7b11b94a0ecf9	2021-04-08	14:39:36	2021-04-08	20:34:04	1	REGIONAL	0
3d725a65ad7e5abfa040f41b	e3d22ed670925e72a0bf7f6c	2021-04-08	12:36:57	2021-04-08	20:34:04	2	LOCAL	0
2b768376b9491a58bf50a266	1cd88beb743f795f9ccf9cdc	2021-04-08	14:29:02	2021-04-08	20:34:04	2	REGIONAL	0
f50e3d75916c448ea966da0b	e331001f7eef9880d664e5d8	2021-04-08	14:57:35	2021-04-08	20:34:04	1	REGIONAL	0
3bb53a7bab7a8dd66a0bf3b0	efe9d8624d4d347a87c08479	2021-04-08	13:18:03	2021-04-08	20:34:04	2	LOCAL	0
b7ad1c92a3bc859cef35bdab	56e615fd92863757b24679d4	2021-04-08	14:47:09	2021-04-08	20:34:04	1	LOCAL	0
dab39f8f8fb5405f96ffcb0d	7a8f35d2d4418d453da5865f	2021-04-08	12:43:01	2021-04-08	20:34:04	2	LOCAL	0
7e1eb4cf9a99142f0a1bab0b	92fc5fc87e2322fb40b1877b	2021-04-08	14:34:26	2021-04-08	20:34:04	1	LOCAL	0
d4e79741af885b7b59871c3a	8ff2b8d896209d48e29275de	2021-04-08	14:58:01	2021-04-08	20:34:04	1	REGIONAL	0
c46af4cfbe480675245c56e4	6377d6329c1e8576dbca038b	2021-04-08	14:55:19	2021-04-08	20:34:04	1	REGIONAL	0
4e6137bb09fc1fb90c4dc4e9	33f94b1dbf2431f58c33ca42	2021-04-08	12:42:45	2021-04-08	20:34:04	2	LOCAL	0
3109273f8314184dc316add3	b901a3418cb26710d82b77e7	2021-04-08	14:52:19	2021-04-08	20:34:04	1	REGIONAL	0
732feda456ab5635203fc692	fe0f4c4b1648789100c91b15	2021-04-08	13:18:39	2021-04-08	20:34:04	2	LOCAL	0
2fa0ab085e6d4df6c25cfdcd	14c2260472f3bb0073f8144a	2021-04-08	14:36:34	2021-04-08	20:34:04	1	REGIONAL	0
c7f101beba849850dadb09a0	cd4ecbdc132628152a2f441a	2021-04-08	13:56:32	2021-04-08	23:17:51	3	LOCAL	0
4d484dcd9461860782fdbdc5	4d25e4336a59bdb43ce01cd7	2021-04-08	13:39:55	2021-04-08	23:17:51	3	NONE	0
08e2d18d4698bbe4a46c3c9a	7e6d4141d10406934081dfa7	2021-04-08	13:09:01	2021-04-08	23:17:51	3	LOCAL	0
e598533e93e23ac2f6350180	7d06f99baf83ccb8293cb1ed	2021-04-08	14:54:19	2021-04-08	23:17:52	2	REGIONAL	0
9838be19d94146f3b6c58600	8bf98ade78627a57ee4a201c	2021-04-08	13:19:13	2021-04-08	23:17:52	3	NONE	0
33582d326e2a974a124be486	c810b8728a85b628d094b0d9	2021-04-08	14:37:44	2021-04-08	23:17:52	2	REGIONAL	0
8b9b1de882c8c31ebe510a37	b54c39a0fc6cf2232c5bf32c	2021-04-08	12:48:46	2021-04-08	23:17:52	3	REGIONAL	0
c141461bce4dbb2324fd62b9	fb920f1e33bb35d575a4dbfc	2021-04-08	14:09:09	2021-04-08	23:17:52	3	LOCAL	0
94ddfcc70468ce660bcf0e6a	c56d7817c9159e5844d62b71	2021-04-08	13:48:32	2021-04-08	23:17:52	3	REGIONAL	0
e2d876f0a337455f4b09c77e	f04aa9b23decfa868651f4f8	2021-04-08	13:44:45	2021-04-08	23:17:52	3	LOCAL	0
9f2019243f3d6304c3aefc78	06541867982138943419ca56	2021-04-08	14:21:35	2021-04-08	23:17:52	2	LOCAL	0
b4a2250d4ca6d3f125698f08	666bf434e9e238fc2df22e88	2021-04-08	14:29:31	2021-04-08	23:17:52	2	LOCAL	0
c3c0c2cae555889382d821e0	95d815f51aef27c2b097eebe	2021-04-08	14:26:03	2021-04-08	23:17:53	2	LOCAL	0
02cf1d0815396476ccb19719	285b59f7e2d0968a96fca09d	2021-04-08	13:44:54	2021-04-08	23:17:53	3	LOCAL	0
f83127b73404512c58dabceb	bbc2c43a000ae8e157de94e2	2021-04-08	13:43:42	2021-04-08	23:17:53	3	NONE	0
2eef9766fc66c296e9371fc0	29b02ae278af74372ea75ab9	2021-04-08	14:21:14	2021-04-08	23:17:53	2	LOCAL	0
7f0137204e5af93374387f7e	516366f8729579dd35ddc1f4	2021-04-08	13:49:30	2021-04-08	23:17:53	3	LOCAL	0
3498284b4c602459fffffbd7	3dbd525f3cac4fdc7f2df560	2021-04-08	14:45:16	2021-04-08	23:17:53	2	NONE	0
1f413bdd7df9fb9b000eadd9	0006fae5d7952de5e7a44885	2021-04-08	12:33:45	2021-04-08	23:17:53	3	REGIONAL	0
0ee46b073c274b9b359b4b7c	4f0c056ec244da68d3ffea0d	2021-04-08	13:45:10	2021-04-08	23:17:54	3	LOCAL	0
507a92dc5daf3b94f00ead1d	179b79ac10f82c36475721a1	2021-04-08	14:00:32	2021-04-08	23:17:54	3	REGIONAL	0
cb48670c0897f75a82723fd0	4fc5803b57b8b90f8883f976	2021-04-08	14:21:01	2021-04-08	23:17:54	2	LOCAL	0
af30153cc07a6b70c0805ff1	ffa07031d3c1bbef9f84192e	2021-04-08	13:43:20	2021-04-08	23:17:54	3	NONE	0
b3abf9c92407d5eaceff7809	0f1a976eadeec7e58ebc373d	2021-04-08	13:31:37	2021-04-09	1900-01-01 00:43:54	3	LOCAL	1
5e228ee37904ee4b31b3be60	ca38b3b05e89ebfdeaa32c20	2021-04-08	14:21:15	2021-04-09	1900-01-01 00:43:54	3	LOCAL	1
1b06931c6a7a018e920f6eec	78ef6114f08181c09595c67a	2021-04-07	14:29:46	2021-04-09	1900-01-01 02:05:42	11	LOCAL	2
41f69bd48ce2f875f7cbfe36	9afd6436d3ff9afe87208de6	2021-04-09	12:14:44	2021-04-09	17:42:00	1	REGIONAL	0
34d7965d6694fd14a01de6b1	656f63f07e666aeff6d388ba	2021-04-09	11:51:12	2021-04-09	17:42:07	1	LOCAL	0
f617516997c097217e29d8da	c46f3e864cbc80bd3bc75bcd	2021-04-09	12:17:47	2021-04-09	17:42:07	1	LOCAL	0
84a648103d1cc50e0277b10b	3dc768ecefe7686292c8c447	2021-04-09	12:10:17	2021-04-09	17:42:08	1	LOCAL	0
5cd7e8d8e2d30feec17e2c67	62dc1845227a5a00e0aca433	2021-04-09	12:10:32	2021-04-09	17:42:08	1	LOCAL	0
8b98c7372469db54a2a5ba0c	7a841a85b79450cb970c6820	2021-04-09	11:48:52	2021-04-09	17:42:10	1	REGIONAL	0
030e5581d6df419a74f550d6	0a2abd107465d1d1f2f30c9c	2021-04-09	12:12:34	2021-04-09	17:42:12	1	LOCAL	0
b41a92bbee03b80305cc54ed	f3425441582c9ae1456f33e9	2021-04-09	12:12:49	2021-04-09	17:42:13	1	LOCAL	0
68d45acbfea7d931c651b7c8	b372c9238edd7bc9211d7c60	2021-04-09	12:32:40	2021-04-09	17:42:13	1	REGIONAL	0
dfb2c891f211ce4d28ccb5dc	03d1267fea97808fc44f7144	2021-04-09	11:56:06	2021-04-09	17:42:13	1	LOCAL	0
5d44afe6bf18a50c0c721cae	6ef2192ba247c5853e73f30d	2021-04-09	11:56:25	2021-04-09	18:10:14	2	LOCAL	0
7c013d2917b78f06f3ab40c8	40ad3eec3330d7197d731cc9	2021-04-09	11:47:17	2021-04-09	18:10:18	2	REGIONAL	0
dc57afaa51891e38c6c83196	c51b465f77bfa0657804160a	2021-04-09	11:41:45	2021-04-09	18:10:18	2	LOCAL	0
cacc667b91bccf4d6eb05202	b71c34616a09f6cfc84ba2c6	2021-04-09	11:52:09	2021-04-09	18:10:19	2	REGIONAL	0
8a87dd3db6fc6ef84734db91	e57931dc936094b79040b661	2021-04-09	11:42:26	2021-04-09	18:10:19	2	LOCAL	0
9a60a0cec8687242f0c57c14	365bc424d79270e90745485d	2021-04-09	11:44:12	2021-04-09	18:10:19	2	REGIONAL	0
66636016adde2f10b8982006	407a67f79de08973500822a6	2021-04-09	11:45:58	2021-04-09	18:10:19	2	LOCAL	0
93ba50a08bffc167969a0d3f	f4f2551e499f5fe998d1492d	2021-04-09	11:51:50	2021-04-09	18:10:19	2	LOCAL	0
1b7e77cdcff774845b3f7776	40d51a5c16c0463be05d353f	2021-04-09	12:08:53	2021-04-09	18:10:20	2	LOCAL	0
684a065373f29b411d69c270	c0eec3b2aa378ce9c091ed94	2021-04-09	12:19:48	2021-04-09	18:10:20	1	LOCAL	0
7ac05445a6e2b48c26a18f03	206d6d20cd51cfefc8111830	2021-04-09	12:10:05	2021-04-09	18:10:20	2	LOCAL	0
4f93db5b247c9bf1e1ca2595	bb9bdc3f5dccf2009838fd13	2021-04-09	12:08:36	2021-04-09	18:10:20	2	LOCAL	0
1793e9177fd5c4cd3f599315	ae9c720f3ebd8ab0032994bd	2021-04-09	12:09:51	2021-04-09	18:10:20	2	LOCAL	0
03c520b815004e585bdfb7a9	0a6ffabea936786b30937e02	2021-04-09	11:51:40	2021-04-09	18:10:20	2	LOCAL	0
0d4ae184f5d71aecc1dda41f	79182c198435425bcdea68a3	2021-04-09	12:20:12	2021-04-09	18:10:20	1	LOCAL	0
6f1e2b771862d7b9ffd48e61	5ac586cee23859cf7fe9a154	2021-04-09	12:09:13	2021-04-09	18:10:21	2	LOCAL	0
1720565faf4da66a16438931	6aab855c5c25f8de1301e47e	2021-04-09	11:51:10	2021-04-09	18:10:21	2	LOCAL	0
8d7dbc468b19bc5852530b50	da6a922b2f3c4b357936eec2	2021-04-09	12:10:43	2021-04-09	18:10:21	1	LOCAL	0
f751c19212f86042edb59480	38100bd294b6fc43a58bba27	2021-04-09	11:52:24	2021-04-09	18:10:21	2	REGIONAL	0
01ce625552cef6f78803dca0	8eaa320fac17fed2dc9c1b61	2021-04-09	12:16:06	2021-04-09	18:10:21	1	REGIONAL	0
7e05394ce951bdd683e1a301	1afd596ab81502d8c3189ef2	2021-04-09	12:21:12	2021-04-09	18:10:21	1	LOCAL	0
ffb25f82eb2c806fb85b2f29	f7aed76729b238c1d86aa108	2021-04-09	11:53:16	2021-04-09	18:10:21	2	REGIONAL	0
171ec314e549c2180e8c4ded	148a3d0504cc5ed909e57ab6	2021-04-09	11:51:49	2021-04-09	18:10:22	2	LOCAL	0
08198a815173ab5eef2d88fc	3e0588697326b34d868d983f	2021-04-09	12:08:04	2021-04-09	18:10:22	2	LOCAL	0
bd112d0bea3fe7a3877f7c9e	7605db7e1434a3d08e7a0347	2021-04-09	11:52:48	2021-04-09	18:10:22	2	REGIONAL	0
0bc4ffe64599e6df4a3821ac	d5ebb5bdf302381571195c1e	2021-04-09	11:55:08	2021-04-09	18:10:23	2	LOCAL	0
5e89706b2b433e9f1b085246	8bf187d21aaaaa831886a75c	2021-04-09	12:06:58	2021-04-09	18:10:24	2	LOCAL	0
33d4144014e93239de162305	7353a4b594319457899ce71b	2021-04-09	11:55:29	2021-04-09	18:10:24	2	LOCAL	0
3282feade64d361c7a51695e	045d5cea9c5f7fc13089dd29	2021-04-09	11:49:11	2021-04-09	18:10:24	2	REGIONAL	0
ac36786d5d509a2c21950454	559a695976b1d56d8da35055	2021-04-08	12:49:53	2021-04-09	20:17:11	10	REGIONAL	1
3913be9e7f9b8e2f540fcb45	336fccdd9b0c5fda36564744	2021-04-08	12:50:12	2021-04-09	20:17:11	10	REGIONAL	1
6d5eebaffb055042d6278fe0	70b4f0fa7e3b5988e94717b0	2021-04-09	13:20:23	2021-04-09	21:47:20	2	REGIONAL	0
bd34057203328aa33af964e1	6e6f0c17806792ebaef0caf9	2021-04-09	13:40:17	2021-04-09	21:47:20	2	LOCAL	0
f7f2b7c9c030dfe1fa31456a	27c6f57348f3f26cf0934522	2021-04-09	13:37:15	2021-04-09	21:47:20	2	LOCAL	0
dd2bc1ae4b29eb5299ef5955	d5e4583fc5f943914d448247	2021-04-09	11:52:17	2021-04-09	21:47:20	3	REGIONAL	0
59f1c672556f011741f8c19d	743c432cef7045665c371f3d	2021-04-09	12:11:13	2021-04-09	21:47:20	3	REGIONAL	0
a4b91156ce9c28e32ac4966d	b86f65886926370b41ad43c9	2021-04-09	12:56:13	2021-04-09	21:47:20	2	REGIONAL	0
2b2c928ffe0f08529ef862e9	b0e1826b2df5d772ac92a942	2021-04-09	13:37:32	2021-04-09	21:47:21	2	LOCAL	0
16bf462cc86fde0930ec5e82	076de7b7ebcaa1df8dcd0d7d	2021-04-09	13:15:00	2021-04-09	21:47:21	2	REGIONAL	0
4b341707c2844daf4b3efbe4	a6b5924bc32dc603ff7057e3	2021-04-09	12:27:54	2021-04-09	21:47:21	3	LOCAL	0
560ff8a7bb64fa9a7c789bd1	07aa445d860b742e2c3a1e06	2021-04-09	12:36:21	2021-04-09	21:47:21	3	LOCAL	0
d810efcc6f21ab1e111fa80a	ea3ad54d70bc3946b0ee4b96	2021-04-09	11:06:34	2021-04-09	21:47:21	3	LOCAL	0
76af275ac1d89566a8e3e1eb	3652e7479911539d2cf2735d	2021-04-09	12:15:49	2021-04-09	21:47:21	3	REGIONAL	0
592e91252be60c84345260b7	4960dc79f6b82d5b2d6d2cc2	2021-04-09	12:57:32	2021-04-09	21:47:21	2	REGIONAL	0
533560446cfd685901359899	fff02186a81320281c5facd2	2021-04-09	12:05:07	2021-04-09	21:47:21	3	LOCAL	0
23e90cedf3ce97cfdeba16b9	1b6afaa522d5e1452a556182	2021-04-09	12:57:07	2021-04-09	21:47:21	2	REGIONAL	0
a4800d31f2d5ba4b76b37c16	448cf3fb35fd493800831947	2021-04-09	11:47:32	2021-04-09	21:47:21	3	LOCAL	0
21a3d123106798c90dfda40a	138764b225721e34c5f8c8dd	2021-04-09	11:31:47	2021-04-09	21:47:21	3	REGIONAL	0
19c7617506be3968e144f597	c42f1ceeac3d052c438a56af	2021-04-09	13:15:15	2021-04-09	21:47:21	2	REGIONAL	0
fdf75b2341b63d56f27a75fd	b52f6eb8e656bf0e7a788e7b	2021-04-09	11:21:53	2021-04-09	21:47:21	3	NONE	0
9906ce8d85dea4f60a55f691	86bd87281787a984c14a3405	2021-04-09	12:56:29	2021-04-09	21:47:21	2	LOCAL	0
cd8326fb297d486ffe91e144	04c23dc8368445eb6eca543f	2021-04-09	12:36:59	2021-04-09	21:47:21	3	REGIONAL	0
81ef07230510aa6c8b2e8bd9	8019ef3288f89ba484bd6e84	2021-04-09	11:00:31	2021-04-09	21:47:21	3	REGIONAL	0
17d5becc32ae1967c9849811	402aa9b15e507f356d8563e1	2021-04-09	11:06:53	2021-04-09	21:47:21	3	LOCAL	0
5f72c6399fef5a213ed886f9	b725620acab21e9f1ac7a3d5	2021-04-09	12:43:45	2021-04-09	21:51:45	3	LOCAL	0
e04237679458201ab46501c7	5ad1e27e95d5890918dbb54c	2021-04-09	11:51:27	2021-04-09	21:51:45	3	LOCAL	0
1df7f739bd7f1a1de49db5af	b4cd6f8d50e3cc4495adead6	2021-04-09	12:17:20	2021-04-09	21:51:45	3	REGIONAL	0
c44fdfcbc4a66a332964f4b1	ae71ab3a402c14f0f71fce34	2021-04-09	11:04:24	2021-04-09	21:51:45	3	REGIONAL	0
0c3bda94d062b704b7f2b1a4	49d5c1bec53036b0cc833caf	2021-04-09	11:40:55	2021-04-09	21:51:45	3	REGIONAL	0
5b63291010cde274dc90d3d8	96249ba6dc9e80653acfc629	2021-04-09	12:31:02	2021-04-09	21:51:45	3	REGIONAL	0
41910900f99c3506123b514d	96b828f8a45174546436d997	2021-04-09	11:50:08	2021-04-09	21:51:45	3	NONE	0
a58f011796e2884e1a78710a	f4dfca2e14d1ce909bc550da	2021-04-09	12:04:21	2021-04-09	21:51:45	3	LOCAL	0
8049c9b47030dc27b010dc2b	f5d3fbcff4e94e20e2feaa1a	2021-04-09	12:10:45	2021-04-09	21:51:45	3	LOCAL	0
91f68d2c4b7aa249b4f534c1	9a29d9081317f92d3b8cfafa	2021-04-09	12:28:48	2021-04-09	21:51:45	3	REGIONAL	0
ebdc2c56519e815a603b5d14	5a291990005d97dbd4b2720b	2021-04-09	12:17:50	2021-04-09	21:51:45	3	REGIONAL	0
69079979059b4796bc130c1c	7985ed6eb01106d80d05fc44	2021-04-09	11:49:46	2021-04-09	21:51:46	3	NONE	0
54b21bc0f37b113832e4e5ae	25adc22316bca45c4a19ba5b	2021-04-09	12:15:58	2021-04-09	21:51:46	3	LOCAL	0
e55e30bc1eb16d7b4eddd7bf	cbac395a62fd9f61197c55f7	2021-04-09	12:16:55	2021-04-09	21:51:46	3	REGIONAL	0
8deb9de2b6b3caa1ec2934a8	306291a98f4c7578f40c1a36	2021-04-09	11:51:52	2021-04-09	21:51:46	3	LOCAL	0
e49092f9bcb40ea3e1c6a2e5	b1e7558f7b371b1af5d20456	2021-04-09	12:31:03	2021-04-09	21:51:46	3	LOCAL	0
0203323b38b8576de6a3cdc9	b25c766dec341e6c9a126b96	2021-04-09	11:51:31	2021-04-09	21:51:46	3	REGIONAL	0
512cbe99597f4e99feb1afd3	6298edf50dc026aa6c2c6b7d	2021-04-09	11:52:59	2021-04-09	21:51:46	3	REGIONAL	0
d152c2bd7cac9a8f67548e85	a35c6ab995c33499c7418ae2	2021-04-09	12:29:05	2021-04-09	21:51:46	3	REGIONAL	0
1bed6740e9da677ef64ed652	6333bfc21a630521d1aa55bb	2021-04-09	11:04:37	2021-04-09	21:51:46	3	REGIONAL	0
2adbcf5dcc9ffd83c30c8230	7cb6e3db0ba24880441000ba	2021-04-09	11:51:06	2021-04-09	21:51:47	3	REGIONAL	0
f7e7d1e2abe601d577ac630f	484c02bbe5a22b6f353a0870	2021-04-09	11:51:14	2021-04-09	21:51:47	3	REGIONAL	0
9443bf0453b08e3f19f3e9a2	452e0c6b8267dd9439fea5a9	2021-04-09	12:31:42	2021-04-09	21:51:47	3	LOCAL	0
3f0566a76f32819eed1c4ea7	ed165f8e547fa690a145e8d1	2021-04-09	12:17:12	2021-04-09	21:51:47	3	REGIONAL	0
5ce0bc000805cf512e883d48	9a301fd661d25cb594f93bf8	2021-04-09	14:54:39	2021-04-09	21:51:50	2	REGIONAL	0
2fab221804c56bc14116644c	7603d8f4d23ec51066edf8a7	2021-04-09	14:41:36	2021-04-09	21:51:50	2	NONE	0
67ee1e67bf3bb5ac52eac631	4ed98ba9702d4add3ab207f6	2021-04-09	14:42:09	2021-04-09	21:51:50	2	NONE	0
2864cf3fd016875bb640d722	4d2c049895f99aa6ef827fa1	2021-04-09	14:39:49	2021-04-09	21:51:50	2	REGIONAL	0
b6894fe6c13b7d6f191e53d5	34604118cfec5bc40022b848	2021-04-09	14:21:37	2021-04-09	21:51:50	2	LOCAL	0
c64f6f7b469b9e796733bae9	83c7a204aaf7c5209bcdf3b3	2021-04-09	13:08:28	2021-04-09	21:51:51	2	LOCAL	0
588d9e4525e5c9a5aed6998a	3bb0d4dd5333dc0b57d4c0fd	2021-04-09	14:48:39	2021-04-09	21:51:51	2	NONE	0
04b59c37588263393bb7f116	5cadbd6d0196ea0fb6270b6b	2021-04-09	13:09:26	2021-04-09	21:51:51	2	LOCAL	0
9df33543c30affb42d1c4f48	e5bd6309dd90fef0fbad56fb	2021-04-09	14:49:53	2021-04-09	21:51:51	2	LOCAL	0
c6cb907fc378ca36bb8fec7c	203129f45264e20197264747	2021-04-09	13:09:57	2021-04-09	21:51:51	2	NONE	0
2f320816062b4408befb78a3	0385b20df19588a5e9b7b339	2021-04-09	13:10:19	2021-04-09	21:51:52	2	NONE	0
253a78c47971ea8b9241aa70	d05c60c25afa8ad72105c23c	2021-04-09	13:10:47	2021-04-09	21:51:52	2	REGIONAL	0
a0b33cfb5e4faebf5da8f9a4	e292ab2e1067e8bd9ab50964	2021-04-09	14:30:20	2021-04-09	21:52:03	2	REGIONAL	0
e757234725ef887ed5825492	ea2c53b7c64dd48a1327843f	2021-04-09	14:29:54	2021-04-09	21:52:06	2	REGIONAL	0
1cb47b5075b013e679f4b9a3	ead1dfe1a5d96b73474044ea	2021-04-09	14:40:43	2021-04-09	23:33:34	2	LOCAL	0
8b0bef176b8dba18fa86bbbb	4a5e0cf64924a5e5f8ba7c89	2021-04-09	14:38:41	2021-04-09	23:33:35	2	LOCAL	0
4c3629afd673750e161981c2	e88270ddea68503e25e50f55	2021-04-09	14:30:55	2021-04-09	23:33:35	3	LOCAL	0
ade65f129f4711527aa7580f	d78a6600863348e91ef0b879	2021-04-08	14:40:22	2021-04-09	23:33:52	10	REGIONAL	1
7c3663f739d9b2ec87010425	709fa5fca2549cbd5c019951	2021-04-09	11:43:39	2021-04-09	23:58:51	4	LOCAL	0
e8670c92d9adba03ebe616fb	c2053504dfd600907a4e1745	2021-04-09	11:56:06	2021-04-09	23:58:52	4	NONE	0
a616dfef5347bfec5ce1ef6e	877fc7e8e30d854b5d344fa2	2021-04-09	11:53:12	2021-04-09	23:58:52	4	REGIONAL	0
9d93c57bfe9944defe805b40	b69e4b0b28fad425c150b2d1	2021-04-09	12:08:58	2021-04-09	23:58:52	3	LOCAL	0
ed1d1e416062b9c3caed56d4	69121320b4f06bf97acda4bf	2021-04-09	12:18:13	2021-04-09	23:58:52	3	LOCAL	0
f0fb3a03c40d68850616c122	32498208a9d4c83f05871846	2021-04-09	11:45:29	2021-04-09	23:58:52	4	LOCAL	0
9b523fb936b91b489c45eefd	f4020e8840e5bd2e64cb4373	2021-04-09	12:12:07	2021-04-09	23:58:54	3	LOCAL	0
79c700957a167ff755abf9dc	b0aeb5ece73b19e1d6dc4fe1	2021-04-09	11:07:15	2021-04-10	1900-01-01 00:45:22	4	LOCAL	1
494781f9286390224f164c78	451e619cae0d89c7bdd30f9a	2021-04-09	12:20:54	2021-04-10	1900-01-01 00:45:23	4	LOCAL	1
e065a609745c5b26f305b8cb	8ebcb22bbc09f88c771ba38a	2021-04-09	11:41:23	2021-04-10	1900-01-01 00:45:23	4	REGIONAL	1
2c5f6dd2d3f703b9a161d815	8cae09cd8593192f10e09155	2021-04-09	14:23:14	2021-04-10	1900-01-01 00:45:23	3	LOCAL	1
7639747bbbae03c8304dd5fa	31bb364b14a45a0fe1b50b2e	2021-04-09	14:10:57	2021-04-10	1900-01-01 01:14:37	3	REGIONAL	1
a7060c8642cfb7aa71f340f6	70d058cffdd30abf94fcf15e	2021-04-09	14:04:45	2021-04-10	1900-01-01 01:14:37	3	LOCAL	1
66d22b612c468cdbd4299d5a	97962a05159794d563d342e1	2021-04-09	14:11:22	2021-04-10	1900-01-01 01:14:37	3	REGIONAL	1
836293d63b56f40ec20320fb	832dd786f5f40d0d2d7ccb9e	2021-04-09	12:19:27	2021-04-10	1900-01-01 01:14:37	4	LOCAL	1
94599f84b551b383389310e1	728f532cabef76685b52a177	2021-04-09	12:19:06	2021-04-10	1900-01-01 01:14:37	4	LOCAL	1
5c91e3b37cbc4aecdf3a2f46	06ddd53690d2bbd1cb0247c5	2021-04-09	14:05:23	2021-04-10	1900-01-01 01:14:37	3	LOCAL	1
b3d9986c3de93d0f804bdb01	1c0887b3e605b9c75f588369	2021-04-09	14:38:25	2021-04-10	1900-01-01 01:14:37	3	LOCAL	1
c99c642fc4af18efeed7c2f5	0ec19e5e94bb2d28535d8cc5	2021-04-09	13:20:59	2021-04-10	1900-01-01 01:14:38	3	LOCAL	1
82cfefba3647b13190cff9cc	13b1d6c97ac19f3fb1b02711	2021-04-09	13:50:03	2021-04-10	1900-01-01 01:14:38	3	LOCAL	1
b04173b1976463c43f86e48d	09313f5222953f2761f7f416	2021-04-09	14:07:00	2021-04-10	1900-01-01 01:14:38	3	REGIONAL	1
295679e1856225f86151a1dd	b57ccea309855c4e843767ae	2021-04-09	13:52:30	2021-04-10	1900-01-01 01:14:38	3	REGIONAL	1
49db67537a9c340c68fb6fe5	6ec96819bc835116fd8d9e70	2021-04-09	13:59:31	2021-04-10	1900-01-01 01:14:38	3	LOCAL	1
7293381fcce2e2888229d745	c020d26c77161886ea5f6d5f	2021-04-09	13:28:52	2021-04-10	1900-01-01 01:14:38	3	LOCAL	1
debe78f8998645a9685ce090	24c8bcac826db621a58f9ae6	2021-04-09	14:15:14	2021-04-10	1900-01-01 01:14:38	3	REGIONAL	1
8460fbc8fc6d678a5db3a930	b6c85cd6f93f7c30c036149d	2021-04-09	14:04:37	2021-04-10	1900-01-01 01:14:38	3	LOCAL	1
99ef8ecffd49098bd833f5be	c054ff3297c48c963e39e477	2021-04-09	13:37:00	2021-04-10	1900-01-01 01:14:38	3	LOCAL	1
e349982685cd99ab0d23639c	8fb36dd4aa38442ce9118299	2021-04-09	13:27:37	2021-04-10	1900-01-01 01:14:38	3	NONE	1
00a19167366c54fd34fc2f47	18d37d9e8122e554b93d2381	2021-04-09	14:02:02	2021-04-10	1900-01-01 01:14:38	3	LOCAL	1
860fae949b64f134a5b5ea59	bf4bf75c104325e70f77c306	2021-04-09	13:58:44	2021-04-10	1900-01-01 01:14:38	3	REGIONAL	1
5fa196c521890c0b19514422	5ee4fb3b8d7c938ac14e2715	2021-04-09	12:17:58	2021-04-10	1900-01-01 01:14:38	4	LOCAL	1
156fcbfffbfdd04dde88c0d5	17499856c78decf2c157b635	2021-04-09	13:20:39	2021-04-10	1900-01-01 01:14:38	3	LOCAL	1
4e5e8a4321c7f6fef857ee19	8bcd087db0bbecaa781630da	2021-04-09	13:40:18	2021-04-10	1900-01-01 01:14:38	3	LOCAL	1
9f28fb079784c7347802c3c9	5d03cae707283fab87a7b475	2021-04-09	13:40:51	2021-04-10	1900-01-01 01:14:38	3	REGIONAL	1
c4b7f6e0d571a396bd63d576	4ca5fcd281614565c9c5a688	2021-04-09	14:11:14	2021-04-10	1900-01-01 01:14:38	3	LOCAL	1
b19dafef5af6646b888d0a43	b453b680f61603611b7c5ffc	2021-04-09	14:11:09	2021-04-10	1900-01-01 01:14:38	3	REGIONAL	1
5852ff3ae08c28908fcab91d	0e9a4598de0887f99aadf89b	2021-04-12	12:59:09	2021-04-13	1900-01-01 01:50:20	4	LOCAL	1
194648e6d1f03ec57ffb3595	87bea4045aa3777e36ad7d78	2021-04-12	14:52:53	2021-04-13	1900-01-01 01:50:26	3	REGIONAL	1
d1f7dceafcf336d706052500	273657c6011c89571c156f74	2021-04-12	14:38:43	2021-04-13	1900-01-01 01:50:27	3	LOCAL	1
5fbf89fedababbf2481af173	5cb835cc7ddc18d2750787d9	2021-04-12	14:24:17	2021-04-13	1900-01-01 01:50:28	3	LOCAL	1
4f9ac650b544ae260cac6782	d4c1151247a4d134a6f1473b	2021-04-12	14:24:32	2021-04-13	1900-01-01 01:50:30	3	LOCAL	1
8a7533d1aa50c8ffd097418b	205cb9b2b90d301a1c70d392	2021-04-12	14:55:00	2021-04-13	1900-01-01 01:50:30	3	LOCAL	1
85e429f7bfb4abded58298ce	22333411b2c28aed56bce6be	2021-04-12	14:24:45	2021-04-13	1900-01-01 01:50:31	3	REGIONAL	1
9ec12c6f953880021092544d	2a570168494dfdde613cdbe7	2021-04-12	14:22:33	2021-04-13	1900-01-01 01:50:31	3	LOCAL	1
d923198e5638039c21f33e36	44f854e8921a1b8235feba08	2021-04-12	14:40:32	2021-04-13	1900-01-01 01:50:31	3	NONE	1
d0527870015b21e8678648c5	f6dbd26bcc29cd4de3747d7f	2021-04-12	14:51:17	2021-04-13	1900-01-01 01:50:32	3	LOCAL	1
e8fee4a60fceff0975f8df6b	7cf8acbc066a0f9f5679d1b1	2021-04-12	15:00:35	2021-04-13	1900-01-01 01:50:32	3	LOCAL	1
f5dbd68d7ae9e01074a950bd	5d424a3b8186de5608acda37	2021-04-12	14:25:46	2021-04-13	1900-01-01 01:50:33	3	LOCAL	1
1e395777d324f191c7b73e31	db16ea8a4925e4db8449c0f7	2021-04-12	14:58:23	2021-04-13	1900-01-01 01:50:33	3	LOCAL	1
2e8748eb3801e8d80144ebe6	dda7fd9ed7c61aed65f521a0	2021-04-12	14:44:27	2021-04-13	1900-01-01 01:50:33	3	LOCAL	1
de58948ddea080a5944ae745	50cbd1f32645937c7c444f74	2021-04-12	14:36:57	2021-04-13	1900-01-01 01:50:33	3	LOCAL	1
808edd947a8e0a7b0613e21f	53317ec822086deaa26a9c61	2021-04-12	14:58:08	2021-04-13	1900-01-01 01:50:33	3	LOCAL	1
a72445d0e95598be106d7529	a29972ff2020818b020541ef	2021-04-12	14:26:06	2021-04-13	1900-01-01 01:50:33	3	REGIONAL	1
1b787ce9b0b27eb53f4a16f4	9f5ee0004be6df92e88213dd	2021-04-12	14:36:17	2021-04-13	1900-01-01 01:50:33	3	LOCAL	1
cb5503cbdd6168f0c432950f	813ccc27fdbdd8267f746358	2021-04-12	14:39:45	2021-04-13	1900-01-01 01:50:33	3	REGIONAL	1
bd22f2c600b3e8ad8da4a8c0	6248a4b27d194f31badaa15e	2021-04-12	14:30:05	2021-04-13	1900-01-01 01:50:33	3	NONE	1
210fd97a908915b2b60acca9	bbb532ed27d52782307d08d1	2021-04-12	13:13:51	2021-04-13	1900-01-01 01:50:34	4	REGIONAL	1
454d9a3921f892ec34555c25	11a2225d8379ba0a2824f05d	2021-04-12	13:12:17	2021-04-13	1900-01-01 01:50:34	4	REGIONAL	1
23447c17854b826031f3e744	f9ee3ae0d10080e758e7ea2c	2021-04-12	14:24:50	2021-04-13	1900-01-01 01:50:34	3	LOCAL	1
ada283784a6abe9e89c15a62	2eb7dc02259d366381c39067	2021-04-12	13:03:37	2021-04-13	1900-01-01 01:50:34	4	REGIONAL	1
31f3e2702b725552ac79a9a8	2fad7ed3655422da463c64eb	2021-04-12	13:07:37	2021-04-13	1900-01-01 01:50:34	4	REGIONAL	1
5a5510df7a5e5b8cfbeeeb0c	8ff0ceea260dcdeee1eb77c0	2021-04-12	13:15:09	2021-04-13	1900-01-01 01:50:34	4	LOCAL	1
06cebe5bf2448c3230650df9	222c17b67d1a5382b791d87e	2021-04-12	12:48:45	2021-04-13	1900-01-01 01:50:34	4	LOCAL	1
91d89920761ac8917283da8f	3700e58318a8e8f56056701e	2021-04-12	14:36:38	2021-04-13	1900-01-01 01:50:34	3	LOCAL	1
69bacad7bdf684fe81f166cb	a42da9bc68af4cea5876ff69	2021-04-12	13:08:45	2021-04-13	1900-01-01 01:50:34	4	LOCAL	1
10d746b762ade94c8878891d	857c0176d599e9e9ba09cd90	2021-04-12	13:14:06	2021-04-13	1900-01-01 01:50:34	4	REGIONAL	1
0d089f85a0933b91c3e98dc9	8509318f904a6d9650c71533	2021-04-12	13:11:52	2021-04-13	1900-01-01 01:50:34	4	REGIONAL	1
05d522a1066f0ef09abbcba2	00e585fd210da028614c8693	2021-04-12	12:59:26	2021-04-13	1900-01-01 01:50:34	4	LOCAL	1
0c111eeb503708a00b4900e6	bdd084a63a24831b5de140f8	2021-04-12	14:29:09	2021-04-13	1900-01-01 01:50:34	3	LOCAL	1
59e640e22847c44332e6bd2b	8d65e9a003e3c7a5997858e3	2021-04-12	14:06:55	2021-04-13	1900-01-01 01:50:34	3	REGIONAL	1
17de73a69f471457b63789ea	a924dfc799a61a01567c9d72	2021-04-12	12:44:20	2021-04-13	1900-01-01 01:50:34	4	LOCAL	1
40eeeda27fef12499184e7c4	c07dfc26f43dc028cd042f8e	2021-04-12	12:48:26	2021-04-13	1900-01-01 01:50:34	4	LOCAL	1
e346daa1cc2715e749a71996	28648d0add84841df71f03b5	2021-04-12	13:17:07	2021-04-13	1900-01-01 01:50:34	4	LOCAL	1
196d0feda1774677f9de3942	49e2a68046349eaf815b7faf	2021-04-12	13:01:00	2021-04-13	1900-01-01 01:50:34	4	LOCAL	1
eadb24785c358ecb656cc84e	811a90c21520b7d59fddab06	2021-04-12	13:41:03	2021-04-13	1900-01-01 01:50:34	4	LOCAL	1
4255e6fd345120d55b7446f3	cb4e79a458a4c4ce1b7dce82	2021-04-12	13:12:14	2021-04-13	1900-01-01 01:50:34	4	LOCAL	1
04ded9b2683393a133a8186a	614f93bee2b4a70419ce2519	2021-04-12	12:57:13	2021-04-13	1900-01-01 01:50:34	4	NONE	1
7d7df04fed413b1d615967a8	0d42189d4a2399625f5e431d	2021-04-12	12:57:28	2021-04-13	1900-01-01 01:50:34	4	NONE	1
59167f558667560562142b3a	acd11c0ebede80b810a84af2	2021-04-12	13:56:15	2021-04-13	1900-01-01 02:12:51	4	NONE	1
50560ea4b729d9f0bb749a84	2173a96c4443a0b4133714df	2021-04-12	13:20:52	2021-04-13	1900-01-01 02:13:00	4	LOCAL	1
3cd20483a95c26a94a3753e0	5934f680fb436485962bcbb4	2021-04-12	14:02:24	2021-04-13	1900-01-01 02:13:01	4	LOCAL	1
303798cedb3907229356f4f7	aa0d42966d9ac011e35290a6	2021-04-12	13:29:41	2021-04-13	1900-01-01 02:13:01	4	LOCAL	1
3bcf2172a3aaac217b16a329	0863961cc8520a4e1ffd6edc	2021-04-12	14:02:04	2021-04-13	1900-01-01 02:13:01	4	LOCAL	1
9c3c168f7b5f367fbfcd8f36	8555da2a406a901918e3e036	2021-04-12	13:15:34	2021-04-13	1900-01-01 02:13:01	4	REGIONAL	1
405200e406db6a8aad8bea70	55bb2d3390f41167e16ba105	2021-04-12	13:15:46	2021-04-13	1900-01-01 02:13:02	4	REGIONAL	1
12885990c6c070d0fed73a47	58fc9be3adeda9c4ad426708	2021-04-12	13:21:15	2021-04-13	1900-01-01 02:13:02	4	LOCAL	1
9137ed139be4bd4a7dc33bf0	0aa3045355f60f09b8e61dac	2021-04-12	13:34:01	2021-04-13	1900-01-01 02:13:02	4	REGIONAL	1
5821082f2f2ea986fe7a62a3	e9754796abcec9df5a77d74e	2021-04-12	14:10:52	2021-04-13	1900-01-01 02:13:03	4	LOCAL	1
e41bd21a57fc1a8ac754d1e6	28a64412bb4dc2c0dd14a385	2021-04-12	14:18:20	2021-04-13	1900-01-01 02:13:03	3	REGIONAL	1
933948d07d0a3f8cd1388d1e	079a747bc2b373673a75b374	2021-04-12	13:36:47	2021-04-13	1900-01-01 02:13:04	4	REGIONAL	1
a07fe52b03f126d393348432	160ce74a0a2b5fab61c93d01	2021-04-12	13:40:55	2021-04-13	1900-01-01 02:13:06	4	REGIONAL	1
fbc45c3bf19bf40e079bcaf8	9d46b3839529552497a90266	2021-04-12	13:29:11	2021-04-13	1900-01-01 02:13:06	4	LOCAL	1
946a40add0e9d602f5d5d828	c39b6dca494b62c1b3483189	2021-04-12	14:10:17	2021-04-13	1900-01-01 02:13:07	4	REGIONAL	1
d9fefa84c03d033d3cb319dc	b0ae87517fdc45896161ac48	2021-04-12	13:16:06	2021-04-13	1900-01-01 02:13:07	4	REGIONAL	1
536b9b03dd9c6d70e6fb1e53	30d6bdf6d68e073604d0705b	2021-04-12	13:27:48	2021-04-13	1900-01-01 02:13:08	4	REGIONAL	1
8485a75f5d955833458ad5b7	77adf55bf339f43a95c92d73	2021-04-12	14:17:09	2021-04-13	1900-01-01 02:13:08	3	REGIONAL	1
897a2786085a9858a9a9bbf6	f28a35c987181c483efe2fff	2021-04-12	14:09:12	2021-04-13	1900-01-01 02:13:08	4	LOCAL	1
7cba5ed319da0e1a8f657b3e	70486555125254919f00877a	2021-04-12	13:19:46	2021-04-13	1900-01-01 02:13:12	4	LOCAL	1
4d0314dc8309e8f32daa12cd	27b0e065c8df1f126e164a24	2021-04-12	13:52:52	2021-04-13	1900-01-01 02:13:12	4	LOCAL	1
4e047b619d205bf151e867ec	53d000994b05fcd009d1e166	2021-04-12	11:00:34	2021-04-13	1900-01-01 02:13:13	5	LOCAL	1
942947fb50c2b617438c7de2	b754ac714bc7749e0a685218	2021-04-12	11:56:35	2021-04-13	1900-01-01 02:13:13	4	LOCAL	1
e58486635b3ffd90b9918d17	6dfc7107db65e1d4f4140913	2021-04-12	11:42:58	2021-04-13	1900-01-01 02:13:13	4	LOCAL	1
4b88fb9916c24ec62dce18da	9bb2c63ce87bcfaf3ecaaf48	2021-04-12	11:43:15	2021-04-13	1900-01-01 02:13:13	4	LOCAL	1
1f3832b496f7f241ed3ce191	73d8a4c77e9de4de78d24e94	2021-04-12	11:56:23	2021-04-13	1900-01-01 02:13:13	4	REGIONAL	1
818b84a41f8e0c0dee9987ad	5337aac7958dae7d3702fb50	2021-04-12	11:03:08	2021-04-13	1900-01-01 02:13:13	5	LOCAL	1
979ba7c446f7f2c1e45d1791	c54e9daee5406c722cbfb6f1	2021-04-12	11:03:40	2021-04-13	1900-01-01 02:13:13	5	LOCAL	1
b4a2250d4ca6d3f125698f08	65ab9c724d921991a79db9b8	2021-04-12	13:48:55	2021-04-13	1900-01-01 02:13:13	4	LOCAL	1
f336304e4f4ff7eecd8652c4	d8fe6d8a9d5c19c0006dcd89	2021-04-12	11:14:33	2021-04-13	1900-01-01 02:13:13	4	LOCAL	1
71745b91bb161d7a57a02e1a	42f2a827f57b500091ac5198	2021-04-12	11:47:57	2021-04-13	1900-01-01 02:13:13	4	LOCAL	1
10a85796aab640ec1c2d0b19	c1a2dd9a959ce6f3d49e4266	2021-04-12	11:43:27	2021-04-13	1900-01-01 02:13:13	4	LOCAL	1
754c9a35b4eb97feab7de38c	b5d33f94c44961ea704750eb	2021-04-12	13:41:23	2021-04-13	1900-01-01 02:13:13	4	REGIONAL	1
21a3d123106798c90dfda40a	b54f2ea5f3c54d4dfd1eb361	2021-04-12	11:15:52	2021-04-13	1900-01-01 02:13:13	4	REGIONAL	1
509feb7074719727da43faa7	71be292151d346cc6fa48ba2	2021-04-12	11:14:21	2021-04-13	1900-01-01 02:13:13	4	LOCAL	1
c79f1fbbb8a1b52ab67031f4	28f93006997890f91d3f42d3	2021-04-12	11:00:14	2021-04-13	1900-01-01 02:13:14	5	LOCAL	1
25362bbc9ded946ad4b47be8	bcc4128dd97aee57f3a50b82	2021-04-12	11:42:36	2021-04-13	1900-01-01 02:13:14	4	LOCAL	1
51a15dcfd7919cbb25d03c3c	ba4ba586140d0ec3e401827b	2021-04-12	11:05:06	2021-04-13	1900-01-01 02:13:14	5	REGIONAL	1
d4d9c963ff5558c481b10cec	eafc9bb4eeaccb4347b2bb01	2021-04-12	11:00:44	2021-04-13	1900-01-01 02:13:14	5	LOCAL	1
605dd7bea4678501f86b0423	1d67123a5045d1ac141b9ecd	2021-04-12	11:40:05	2021-04-13	1900-01-01 02:13:14	4	LOCAL	1
0e60af1454ba71499601930f	637f8ba2231cf8a75e1c0dd8	2021-04-12	13:50:13	2021-04-13	1900-01-01 02:13:14	4	REGIONAL	1
e4fdd105c37d72373d5296fc	705fdea2e19703452338ea9e	2021-04-12	11:54:02	2021-04-13	1900-01-01 02:13:14	4	LOCAL	1
c3b6f453c0ad3d4802e7f829	46ce974fae231dc3e4331293	2021-04-12	11:05:20	2021-04-13	1900-01-01 02:13:14	5	REGIONAL	1
d7cd708b2b2927fca0e7a6ca	be489d8cb94b93467ffd500c	2021-04-12	11:45:35	2021-04-13	1900-01-01 02:13:14	4	LOCAL	1
ba49e2ab1ed88870f57d4132	eb793d2708fc6e3042bbcb4e	2021-04-12	11:44:52	2021-04-13	1900-01-01 02:13:14	4	LOCAL	1
bb1ac7f287f47b1135692cb7	ddf949a1ba548d92bbfb5c54	2021-04-12	11:38:45	2021-04-13	1900-01-01 02:13:14	4	LOCAL	1
36e2d046694ac8436448968f	14a49a69622f1a4c5e4ed49e	2021-04-12	11:04:40	2021-04-13	1900-01-01 02:13:28	5	REGIONAL	1
003f16b0486bae425b42628b	c7b309e3b749e21ee83945e3	2021-04-12	11:14:47	2021-04-13	1900-01-01 02:13:28	4	LOCAL	1
b1dbb879e2029a63fb49df7c	6891010a9599db6eb20f2217	2021-04-12	11:38:30	2021-04-13	1900-01-01 02:13:29	4	LOCAL	1
384c06e96b33ace7bff90598	d94f488ded0703521797d20e	2021-04-12	12:08:52	2021-04-13	18:06:01	9	REGIONAL	1
80f294be9516a630bb34609b	19dab3a588b6cb3c48d22d72	2021-04-12	12:22:04	2021-04-13	18:06:01	9	LOCAL	1
96603bb897220e98a77f46b7	c2bfd6d0546502952eabc2ed	2021-04-12	12:24:49	2021-04-13	18:06:01	9	REGIONAL	1
a4800d31f2d5ba4b76b37c16	d86d2102d27fa50b5ccf451f	2021-04-12	12:32:49	2021-04-13	18:06:01	9	LOCAL	1
0fc690d85198c1dbda093cab	6521839eb5734187b0c52588	2021-04-12	12:54:46	2021-04-13	18:06:01	9	REGIONAL	1
ac135e20a2f9cde7cbdab211	cc254bb71810b97d52c82c6c	2021-04-12	12:32:58	2021-04-13	18:06:01	9	LOCAL	1
84eff8e6526c3dccad5d6641	196c89542283b0ab01226895	2021-04-12	12:22:17	2021-04-13	18:06:02	9	REGIONAL	1
67ecef37e3661179a6e37d99	d59295487a4c0c76af411f33	2021-04-12	12:28:15	2021-04-13	18:06:02	9	LOCAL	1
39a2992db16ad3cf394a94f5	29c476c942a4d1ee8d1e4cd8	2021-04-12	12:21:58	2021-04-13	18:06:02	9	REGIONAL	1
6453801d36c9799302c7b0a1	c5f0ced49ac91d0d34d10b31	2021-04-12	12:31:04	2021-04-13	18:06:02	9	REGIONAL	1
d8b7bae744d4766bfb2f87a7	ec23e9e0618154ee014e0bb9	2021-04-12	12:32:41	2021-04-13	18:06:02	9	LOCAL	1
ab57796e945a3ece8560ab67	dbc502808f364156e77a3b4f	2021-04-12	12:09:36	2021-04-13	18:06:02	9	REGIONAL	1
c28f0ec8168915dd128bb01b	21ac510a929d03bc1b7c16e2	2021-04-12	12:29:19	2021-04-13	18:06:02	9	REGIONAL	1
08e7fcaa8496cfb31ea2b608	bf36c871c26c9a4a262a94a4	2021-04-12	12:32:26	2021-04-13	18:06:02	9	LOCAL	1
4fc17b700985c6136b34c9bc	939f180e58c32f59c27d1f51	2021-04-12	12:43:25	2021-04-13	18:06:02	9	LOCAL	1
428573554e5ee29d9c08e74f	d3cc5611c42d7d0baed3eb56	2021-04-12	12:09:13	2021-04-13	18:06:02	9	REGIONAL	1
c0d977dec13da28d96466bf1	9a87e7898ae1cd34132e071a	2021-04-12	12:21:27	2021-04-13	18:06:03	9	REGIONAL	1
7007b5a2a1327e9f03982787	f3344168953f9a2b8e32eacc	2021-04-12	12:34:19	2021-04-13	18:06:03	9	REGIONAL	1
d1799edcc62b3c4f825383ad	e9c57912080db10b68b1253e	2021-04-12	12:37:37	2021-04-13	18:06:03	9	REGIONAL	1
04cdc89a9dfc33400c36b33a	92fe66efac566dd38a61a267	2021-04-12	12:30:35	2021-04-13	18:06:03	9	LOCAL	1
0fb8d1e2edcb2d5e073ee3d1	5a4f934a564c00f246dcf2ff	2021-04-12	11:57:18	2021-04-13	18:06:03	10	REGIONAL	1
81c7182776a5e4f30f9da482	82e45735ddcf7f1c0638f791	2021-04-12	12:34:34	2021-04-13	18:06:03	9	REGIONAL	1
039bc1f40dc472c4563033dd	ce12b46bd8052cde6bc7d423	2021-04-12	12:38:43	2021-04-13	18:06:03	9	LOCAL	1
e57ee9cc7fa2733063623f6d	4e14b5c93751eb9184f16856	2021-04-12	12:21:43	2021-04-13	18:06:03	9	REGIONAL	1
7ca98cead9b76f4aeaa32863	d1d2d0d2d9fb7577e367b79f	2021-04-12	11:48:17	2021-04-13	18:06:04	10	LOCAL	1
5e75171a1ec6096cb686faff	d44be8f28d91b7060dcc7a82	2021-04-12	13:20:06	2021-04-13	18:21:15	9	LOCAL	1
2f750c5ab0b3c5466097605b	f2b24beca488bfca8831180a	2021-04-12	13:40:38	2021-04-13	18:46:09	9	REGIONAL	1
c61c201df26a9edbb81e2467	0e10dcc6f8a1bdd3a06852a0	2021-04-12	12:44:41	2021-04-13	18:46:09	10	LOCAL	1
dfb2c891f211ce4d28ccb5dc	70cad34ecdc08dfd2a002bfe	2021-04-13	11:46:19	2021-04-13	20:23:12	2	LOCAL	0
b315fc20f6f8f683a8c8a0e2	778e5d8d07eca2142517f7e7	2021-04-13	12:19:12	2021-04-13	20:23:13	2	LOCAL	0
83f1f92b3da940e803c73e73	dd2ab61d027d2ffe749958ff	2021-04-13	12:18:24	2021-04-13	20:23:13	2	LOCAL	0
cacc667b91bccf4d6eb05202	801de7b2f3aa54f69135ac96	2021-04-13	12:39:37	2021-04-13	20:23:13	2	REGIONAL	0
f617516997c097217e29d8da	117c9933de6d32a12482649d	2021-04-13	12:08:09	2021-04-13	20:23:13	2	LOCAL	0
01ce625552cef6f78803dca0	61d5551f7fd95944fa689167	2021-04-13	12:07:24	2021-04-13	20:23:13	2	REGIONAL	0
55b1e34b8f35c09399ef29b2	e599ec3f596840f623f7d69e	2021-04-13	12:20:54	2021-04-13	20:23:14	2	REGIONAL	0
a616dfef5347bfec5ce1ef6e	6e413b88a361b8afebaaa39a	2021-04-13	12:39:14	2021-04-13	20:23:14	2	REGIONAL	0
ed1d1e416062b9c3caed56d4	02e7e97108f3ad54a5eacc69	2021-04-13	12:08:29	2021-04-13	20:23:14	2	LOCAL	0
15f20123a9975203a85d244c	1a421e9830190ffc98fd9f80	2021-04-13	12:18:47	2021-04-13	20:23:14	2	LOCAL	0
8b98c7372469db54a2a5ba0c	24e511a31e4f453550054b65	2021-04-13	12:35:26	2021-04-13	20:23:14	2	REGIONAL	0
3200e998e7d1b9e436a04778	3f0f6f99c2a8940397b444ad	2021-04-13	12:30:58	2021-04-13	20:23:15	2	REGIONAL	0
34d7965d6694fd14a01de6b1	1e9eaacb7594240f55b9e879	2021-04-13	11:43:53	2021-04-13	20:23:15	2	LOCAL	0
f9eb0da584a14eacf5650550	5aeb11d0b81f2fa5c9448515	2021-04-13	11:51:21	2021-04-13	20:23:15	2	LOCAL	0
115037b9c938c0376ec976a8	ffd5aaf5638b4675cfd887b8	2021-04-13	11:45:31	2021-04-13	20:23:15	2	LOCAL	0
4f9ac650b544ae260cac6782	a382c58192ca37af656c3d3b	2021-04-13	13:17:45	2021-04-13	20:23:32	2	LOCAL	0
c32b81bd22737094788aac44	8f012fcdf45860da42a05bd8	2021-04-13	14:04:18	2021-04-13	20:23:32	2	REGIONAL	0
5a3b0e805a970826aeec3d24	b1a6e7a7b4201ce5fb953f94	2021-04-13	13:39:07	2021-04-13	20:23:32	2	LOCAL	0
f8a7185af0352366231ed26f	3a3c8c47d6550a12039667af	2021-04-13	13:18:24	2021-04-13	20:23:32	2	NONE	0
670fd52778066d16ca1e331b	5bfeffb37e3969d0e167d3b9	2021-04-13	14:04:34	2021-04-13	20:23:32	2	LOCAL	0
61db3b84e2461af4515c11d3	9363f23a00c2fb73ac545faf	2021-04-13	13:02:05	2021-04-13	20:23:32	2	LOCAL	0
305e4cc4190381602f8b5c2d	1eb66b73ae89efca2e179de9	2021-04-13	13:40:02	2021-04-13	20:23:32	2	LOCAL	0
4f8fbddfa115d58c323f7fd6	185e6a9c44ab7382660628a5	2021-04-13	13:58:48	2021-04-13	20:23:32	2	LOCAL	0
8e556971d60da6a704d3eab7	7520142182969572ae5f2209	2021-04-13	13:01:39	2021-04-13	20:23:32	2	LOCAL	0
bd34057203328aa33af964e1	12e1b3d986fa99b0a7b46820	2021-04-13	13:39:00	2021-04-13	20:23:32	2	LOCAL	0
dc57afaa51891e38c6c83196	ae4e808fa429670121086c35	2021-04-13	11:45:43	2021-04-13	20:23:32	2	LOCAL	0
af4445de03af97ac9f92c492	e12ee9b5b1fd91509531ee80	2021-04-13	13:39:26	2021-04-13	20:23:32	2	REGIONAL	0
4c3796d910c83bfbbe830ef9	e097aff2271d588c59df1256	2021-04-13	13:58:22	2021-04-13	20:23:32	2	REGIONAL	0
800428d533373fa9151c2f87	6606d9d17f3f2e3786123442	2021-04-13	13:06:14	2021-04-13	20:23:32	2	LOCAL	0
5fbf89fedababbf2481af173	0b29eef4817efd5345c89080	2021-04-13	13:17:30	2021-04-13	20:23:32	2	LOCAL	0
5a24b0c0beba548688ed4afd	4dd3714e56311a7f819695fd	2021-04-13	14:08:29	2021-04-13	20:23:33	2	LOCAL	0
d274549b07def04e54faf90b	ae0a8e4eccfac5d4b2adc80d	2021-04-13	11:43:26	2021-04-13	20:23:33	2	LOCAL	0
d9c530dc028f2489f62f38b2	09b01ed2c33340205bd076ee	2021-04-13	13:20:54	2021-04-13	20:23:33	2	REGIONAL	0
0e703cfdb7de4e7fcfa3f388	5623c1537483cb71e29db574	2021-04-13	13:34:45	2021-04-13	20:23:33	2	REGIONAL	0
208f50f92386a30e0367a519	c0a46a9a1467256b8a3e45dc	2021-04-13	13:51:46	2021-04-13	20:23:33	2	LOCAL	0
5b1f5de196492968cea80a50	96fb89b69d4f7a0576b6a436	2021-04-13	13:56:31	2021-04-13	20:23:33	2	LOCAL	0
e31c36e1c5368476d50e68b6	73437ad9a27d5996fc2f6757	2021-04-13	11:41:16	2021-04-13	20:23:33	2	NONE	0
72dc5c504e7ce5060d038dad	01a67ada1903628a0ac327bc	2021-04-13	11:50:20	2021-04-13	20:23:33	2	LOCAL	0
24c593e6306b601d3863ace3	3f2670931e32885483c2d3b8	2021-04-13	11:41:39	2021-04-13	20:23:33	2	NONE	0
e2d9b8e9a102c850429af564	701b782cc2d7654823e913d3	2021-04-13	13:39:18	2021-04-13	20:23:33	2	LOCAL	0
1d30e304111a1e7443f34f05	c5d96fd823d8afda1af55ff5	2021-04-13	11:44:49	2021-04-13	20:23:33	2	REGIONAL	0
6c6df0659a68f22689ad7944	9861374e84127f8dd3d2cf84	2021-04-13	11:44:56	2021-04-13	20:23:33	2	LOCAL	0
409076f0b003fcce9505bde2	e22048652e32668b2701cde8	2021-04-13	11:26:28	2021-04-13	20:23:33	2	REGIONAL	0
59c2dd21c38a222228afe53e	2529801f532271a76d526149	2021-04-13	11:29:35	2021-04-13	20:23:33	2	LOCAL	0
a8d9b2a43e03722529924677	f1f77f30d7c75b08790b0b0d	2021-04-13	11:21:04	2021-04-13	20:23:33	3	NONE	0
8b8eff378998a26dcb841c27	f703ca5d4bf3829936f368bc	2021-04-13	13:56:51	2021-04-13	20:23:33	2	LOCAL	0
87685fabcd6be53473ffee72	b011520f0729481d85d0726a	2021-04-13	13:29:20	2021-04-13	20:23:33	2	NONE	0
8da645e39208cf9c4d1060d0	ed8fcb48c454703bd790d84b	2021-04-13	14:12:39	2021-04-13	20:23:33	2	REGIONAL	0
b21536389d3ab390f244eb84	ca9843c4756a7b85f9ae84fc	2021-04-13	14:13:17	2021-04-13	20:23:33	2	REGIONAL	0
aaad42b0685b0ec7c0f3e664	2c0aa86f3cb5b8c20e377c29	2021-04-13	13:33:22	2021-04-13	20:23:33	2	REGIONAL	0
cdddb19117662b9aba19d7c1	ec949d83140339547222d710	2021-04-13	11:20:52	2021-04-13	20:23:33	3	LOCAL	0
586db9450459d56c139481b8	a2f1fdc75e8ce502f652d63e	2021-04-13	11:34:09	2021-04-13	20:23:33	2	LOCAL	0
b2125a7310cc3d750ef74c1f	7923d29bda4f13e18bd33adb	2021-04-13	11:41:27	2021-04-13	20:23:33	2	REGIONAL	0
684c0200c007e936328066e0	9ba96b3118c9ca1c8c2ca6a5	2021-04-13	11:26:57	2021-04-13	20:23:34	2	REGIONAL	0
10e53a4c07ffc5495583d43a	02d102965203b23995742b25	2021-04-13	11:21:12	2021-04-13	20:23:34	3	LOCAL	0
1036558323961c7b2fa56d0a	427347139aa30ad4c02c5510	2021-04-13	11:46:23	2021-04-13	20:23:34	2	REGIONAL	0
c407bbae3d4b292a04f60a64	8418d1272c35f52bfd966fea	2021-04-13	11:14:55	2021-04-13	20:23:34	3	REGIONAL	0
412075c1652b08e9ad375ffb	6ae8d4e4f7b7618db0db4156	2021-04-13	11:21:17	2021-04-13	20:23:34	3	LOCAL	0
0bce929ca4f9a9a506aa2904	4093efa5e80c335f4e277347	2021-04-13	11:18:21	2021-04-13	20:23:34	3	REGIONAL	0
c056fc7d9df6ae8b62e0ffc7	1fd0e8c4ddad377a7559a8ac	2021-04-13	11:25:57	2021-04-13	20:23:34	2	LOCAL	0
6f1e2b771862d7b9ffd48e61	092b15d69b518ed5d27c8b76	2021-04-13	11:47:14	2021-04-13	20:52:15	3	LOCAL	0
29b28ca1e138cd27d462156d	c6197e56fb55d5e5cf4e3c21	2021-04-13	12:20:06	2021-04-13	20:52:15	2	REGIONAL	0
b41a92bbee03b80305cc54ed	73ea9892feafa23fb5146410	2021-04-13	12:19:05	2021-04-13	20:52:15	2	LOCAL	0
1793e9177fd5c4cd3f599315	9861670141f5c0da2bc72b64	2021-04-13	11:46:48	2021-04-13	20:52:15	3	LOCAL	0
f78b66dc7db266e0d59f00eb	91786df1c8e508765a22fc68	2021-04-13	11:50:35	2021-04-13	20:52:15	3	LOCAL	0
5cd7e8d8e2d30feec17e2c67	31c781ca5e0b36f9ed524f7e	2021-04-13	12:09:33	2021-04-13	20:52:16	2	LOCAL	0
1fa58ee7b3bf137fdb63f751	e42b0153498bf1e5cdf7a6ae	2021-04-13	12:22:35	2021-04-13	20:52:16	2	LOCAL	0
c28f0ec8168915dd128bb01b	9220dcbc692f88346d4e266c	2021-04-13	12:21:03	2021-04-13	20:52:16	2	REGIONAL	0
8a7d3e55ca49e7c4de52f711	94b52ea53df39557ec9f9071	2021-04-13	12:20:24	2021-04-13	20:52:16	2	REGIONAL	0
1793e9177fd5c4cd3f599315	b8cfcf3d3ea2b28f0d970c13	2021-04-13	12:09:54	2021-04-13	20:52:16	2	LOCAL	0
e819ff76e6ae979d3ce9cff7	825979f75383b7eead49671e	2021-04-13	11:49:45	2021-04-13	20:52:16	3	LOCAL	0
b809672408c7155a5c599474	1a1a4385ee9c2661890dcc31	2021-04-13	12:22:00	2021-04-13	20:52:16	2	LOCAL	0
e9dc9d49b63b8762726b2aa0	228bc836c67c22c65f78760e	2021-04-13	11:50:07	2021-04-13	20:52:16	3	LOCAL	0
0d4ae184f5d71aecc1dda41f	573198a4a492f83ef60a549b	2021-04-13	12:23:23	2021-04-13	20:52:16	2	LOCAL	0
6d289a981273f88fceb4569b	b62cd213a3f3cf74939e8ff6	2021-04-13	12:21:42	2021-04-13	20:52:17	2	LOCAL	0
b809672408c7155a5c599474	c210326fecb51f320f0eed72	2021-04-13	12:23:03	2021-04-13	20:52:17	2	LOCAL	0
684a065373f29b411d69c270	e5ddf352a94106073a625b02	2021-04-13	12:23:39	2021-04-13	20:52:17	2	LOCAL	0
7be6ab0cf37e029c664dce04	658546398955d2bbfd5c7fd7	2021-04-13	12:22:19	2021-04-13	20:52:17	2	LOCAL	0
7e05394ce951bdd683e1a301	c6525bbc0da1d81783e1820a	2021-04-13	12:29:55	2021-04-13	20:52:18	2	LOCAL	0
9d93c57bfe9944defe805b40	8a3db845ede1b78526ef092a	2021-04-13	12:01:00	2021-04-13	20:52:18	2	LOCAL	0
697430e207323e5919538dd1	8cd680043924b6d30b16ccde	2021-04-13	12:07:34	2021-04-13	21:04:20	2	LOCAL	0
932b837507d020d3340def5c	5c6c2ffe17cf39658024acf5	2021-04-13	12:07:19	2021-04-13	21:04:20	2	LOCAL	0
f0fb3a03c40d68850616c122	bf5aa4a9399b5caa6e284393	2021-04-13	11:49:26	2021-04-13	21:04:20	3	LOCAL	0
8d7dbc468b19bc5852530b50	6b971549e57f906d4a4b61e4	2021-04-13	12:00:53	2021-04-13	21:04:20	3	LOCAL	0
3d771ca02fda3869205e4243	6794b7139d0e446fc84929ca	2021-04-13	12:06:57	2021-04-13	21:04:20	2	LOCAL	0
1720565faf4da66a16438931	8bec4b7059efcece56338260	2021-04-13	12:03:19	2021-04-13	21:04:20	3	LOCAL	0
cc82bdb8de63e5f86cab90aa	fcd73bbede6b10a6938529ea	2021-04-13	12:03:39	2021-04-13	21:04:20	3	LOCAL	0
66636016adde2f10b8982006	2819b5c02946965b53acb319	2021-04-13	11:50:10	2021-04-13	21:04:20	3	LOCAL	0
8a87dd3db6fc6ef84734db91	497a06a9db19d487be2b1dcd	2021-04-13	11:47:01	2021-04-13	21:04:20	3	LOCAL	0
7ac05445a6e2b48c26a18f03	68549266dde82b775408b25b	2021-04-13	12:01:14	2021-04-13	21:04:20	3	LOCAL	0
7c013d2917b78f06f3ab40c8	c826df259a291862803fe313	2021-04-13	11:48:30	2021-04-13	21:04:20	3	REGIONAL	0
9a60a0cec8687242f0c57c14	038edd396ea32e68e55a49cb	2021-04-13	11:47:52	2021-04-13	21:04:20	3	REGIONAL	0
648531dff853572f3fa94d77	99ee449a66bf5638991d1000	2021-04-13	12:04:01	2021-04-13	21:04:20	3	LOCAL	0
171ec314e549c2180e8c4ded	2ab7bdf643684ad025eb6a6d	2021-04-13	12:02:56	2021-04-13	21:04:20	3	LOCAL	0
7c3663f739d9b2ec87010425	917b0f075ffea4ea6ec800c2	2021-04-13	11:47:20	2021-04-13	21:04:20	3	LOCAL	0
40adfe67c4b2dec3d69b353f	b3594f310e8597fb0f3ea109	2021-04-13	14:28:38	2021-04-13	21:04:22	2	LOCAL	0
8f21cd27454c76f7b4cc694c	4a957aea01a8bd430695a39e	2021-04-13	14:35:19	2021-04-13	21:04:22	2	REGIONAL	0
adcf42f4d4f99a21ffb6465a	98854daf01afcd6b8dfa3948	2021-04-13	14:38:24	2021-04-13	21:04:22	2	LOCAL	0
336f145bac289524bb62bc72	4e31382a28fc21c641a72530	2021-04-13	14:15:36	2021-04-13	21:04:22	2	LOCAL	0
a16b492c0b1c3d674b58fe85	f8f7e9631ad56e60ac3be339	2021-04-13	14:24:43	2021-04-13	21:04:22	2	NONE	0
09ca69d9ac33754c0845811b	2e98ed5bace5796683535029	2021-04-13	14:12:29	2021-04-13	21:04:22	2	REGIONAL	0
c5fffbd93a016b7f1c92a656	a9a1eab5f58ed6a5bf9153b9	2021-04-13	14:46:47	2021-04-13	21:04:22	2	LOCAL	0
64a35091c05bdbc56d9edbce	7d23c24f2fc1ba13274d8975	2021-04-13	14:23:32	2021-04-13	21:04:22	2	LOCAL	0
63af00cdd292bba2d68b3e01	c680de3a8b86fdca80e70d76	2021-04-13	14:35:40	2021-04-13	21:04:22	2	REGIONAL	0
84b9422a286b93002c006217	5b93782236c51d9da4fb0c07	2021-04-13	14:11:36	2021-04-13	21:04:22	2	REGIONAL	0
20113cfe6629118bc7649e79	a4024715ba3e1a89022b1eaa	2021-04-13	14:22:42	2021-04-13	21:04:22	2	NONE	0
87263d1e87bcb3662c6f3b78	38a9823fddf153917face2ad	2021-04-13	14:25:19	2021-04-13	21:04:22	2	NONE	0
82be612e286f3db6f56da50e	3c8549d26487c9bf4c8569de	2021-04-13	14:12:58	2021-04-13	21:04:22	2	REGIONAL	0
66b3174632d1f6bdcdfa46a4	d5072a7e1eb6a5cc23d303a6	2021-04-13	14:36:11	2021-04-13	21:04:22	2	REGIONAL	0
0ff4201f8063437ea5f38cb8	f1fe85c2d78f7462c8bd895c	2021-04-13	14:26:48	2021-04-13	21:04:22	2	LOCAL	0
be7b7fde6c6592baa7b3e73a	12b073901864c60893bc9691	2021-04-13	14:17:44	2021-04-13	21:04:22	2	LOCAL	0
c11958ec4272f5b111723a36	94eb2a86e382b9641a17fda4	2021-04-13	14:23:03	2021-04-13	21:04:23	2	REGIONAL	0
a488d3b92f8bf7e0379d0e15	03e4bd561bc49b914f3b9d5b	2021-04-13	14:38:06	2021-04-13	21:04:23	2	LOCAL	0
4b8f4504697702a7e8c5c972	c45e26c29b114fb67e6303a8	2021-04-13	14:35:56	2021-04-13	21:04:23	2	LOCAL	0
6168ead707ac4afe369075dc	33c5898b419274796d2cd66a	2021-04-13	14:29:42	2021-04-13	21:04:23	2	REGIONAL	0
166f5a2c5443c49815c398b3	07d75e44f3ed6ae67197c385	2021-04-13	14:23:49	2021-04-13	21:04:23	2	LOCAL	0
7eab28f1028c85cd21ec70fb	1293955acb1512e7ea3406c5	2021-04-13	14:46:52	2021-04-13	21:04:23	2	REGIONAL	0
61294e01f108b5b2dc9e1352	0edf6764d5c53baf46bd4932	2021-04-13	14:46:35	2021-04-13	21:04:23	2	REGIONAL	0
83be78e65f77fbf8fb69bb44	7e6b94b63f6659d4da0e3278	2021-04-13	14:32:21	2021-04-13	21:04:23	2	REGIONAL	0
a9d00def42afdaccc10b456b	904d7f206f411d20066ba50e	2021-04-13	14:16:53	2021-04-13	21:04:23	2	LOCAL	0
bd2c789012dc1002bffeaaef	1e175a2ef73eaafe0b7f9f0c	2021-04-13	12:19:52	2021-04-13	21:27:06	3	LOCAL	0
92e4b3bd265376fe7824eb82	5609ae6fa9f3cea6ab87f8e6	2021-04-13	11:55:03	2021-04-13	21:27:06	3	LOCAL	0
eeffa674b15556705a7e952b	857239ab21f9d50f214fa7b9	2021-04-13	12:21:10	2021-04-13	21:27:06	3	LOCAL	0
30bddb7808969c07d448ba86	5fbe5c12ab5a46d8a5fbe9ee	2021-04-13	12:05:25	2021-04-13	21:27:06	3	LOCAL	0
e972c7a9368b542e595ea87b	888a78f5ca35fcccd59167f8	2021-04-13	11:56:02	2021-04-13	21:27:06	3	REGIONAL	0
381d021c9ea447dd30b071d2	67f5f8efe874138a9aaee5ef	2021-04-13	12:05:10	2021-04-13	21:27:06	3	LOCAL	0
110d47937d9cbff8a32551f4	3cf528dc34042aaeea10321b	2021-04-13	12:21:27	2021-04-13	21:27:06	3	LOCAL	0
f8a94f21def8f0c6c6c96096	e743f5154f5f5f9b0a10b04a	2021-04-13	12:18:49	2021-04-13	21:27:06	3	LOCAL	0
84e162ac3899bd4bc4cfdd51	b62c4157ef9431dfbd0204ad	2021-04-13	12:04:47	2021-04-13	21:27:06	3	LOCAL	0
4035e0fefea983c42d5934a9	eb15c368ae515b6fc0d80f3b	2021-04-13	11:55:42	2021-04-13	21:27:06	3	LOCAL	0
3bad27be2f1d5971e0c93351	3a02855bef66909a809bd52b	2021-04-13	12:07:32	2021-04-13	21:27:06	3	REGIONAL	0
e0a3f859626d67c6e840a846	551b7b0e2e9cf442c746e0d5	2021-04-13	12:05:46	2021-04-13	21:27:06	3	LOCAL	0
47c17d543c3f388936858200	9b6807cf6fefd4c9247374e8	2021-04-13	12:07:11	2021-04-13	21:27:06	3	LOCAL	0
3d44f5bf318ce3bf7f0f28e4	262bc253d0ea884645e43305	2021-04-13	11:59:59	2021-04-13	21:27:06	3	REGIONAL	0
f517fc1a5891081a1dd07f5a	58823ebc106122442afa4ebf	2021-04-13	12:31:22	2021-04-13	21:27:06	2	LOCAL	0
c1311f92fbf2389819ad04f5	fde71e901a58a7f3f84eb7e1	2021-04-13	12:05:38	2021-04-13	21:27:07	3	LOCAL	0
1eaa028918690f6477aa9ba3	84edf824018bc47ffa3f5c25	2021-04-13	12:07:01	2021-04-13	21:27:07	3	LOCAL	0
c55c34e431e45a8ddd030c3c	255c27afce36ed6958a570ef	2021-04-13	12:12:01	2021-04-13	21:27:07	3	REGIONAL	0
4396eb73f6b6c985e65d6433	1825c08b04864b7db01e65b2	2021-04-13	12:04:51	2021-04-13	21:27:07	3	LOCAL	0
2b030904e653fbd5cea13a37	727031b8d733ac6e0df51181	2021-04-13	12:06:26	2021-04-13	21:27:07	3	LOCAL	0
df961b376810e8dc8312d672	6081cc6834684e76d2d313d2	2021-04-13	12:28:50	2021-04-13	21:27:07	2	NONE	0
43a08e683686196f264c6f2d	992765da00c6c710e34dcd42	2021-04-13	12:06:39	2021-04-13	21:27:07	3	REGIONAL	0
73a6fd9a9eb841db2d405a08	e18432cc16385730cc4b3722	2021-04-13	12:03:36	2021-04-13	21:27:07	3	REGIONAL	0
ac9092dff4565a61216190c8	bc5430b9011dfccc1ff1d534	2021-04-13	12:31:43	2021-04-13	21:47:43	3	REGIONAL	0
e346daa1cc2715e749a71996	c3db21c3555ea413a2f8b4db	2021-04-13	12:21:56	2021-04-13	21:47:43	3	LOCAL	0
ae7c826da1d774eb621fe755	66d77676238b4268b572d7e2	2021-04-13	12:36:15	2021-04-13	21:47:43	3	REGIONAL	0
a55956c19658baa82124794c	cddb31cb25fd768c63564acb	2021-04-13	12:12:18	2021-04-13	21:47:43	3	LOCAL	0
49e1bc58d29db1a2486d337c	8dc9d68e813bd8c5dd29591a	2021-04-13	12:45:54	2021-04-13	21:47:43	3	REGIONAL	0
c7ed47a554195b7b5f05e197	6e94662c091341c039772e95	2021-04-13	12:31:59	2021-04-13	21:47:43	3	NONE	0
5b8730071a6ec45ae359fb91	3d7c467dc4009793ab20ca08	2021-04-13	12:20:47	2021-04-13	21:47:43	3	LOCAL	0
f90f19652f71103685bb6c6f	0487d6586069d6054682ec50	2021-04-13	12:53:08	2021-04-13	21:47:43	2	LOCAL	0
f23fac49db1cdd376cce9d5e	10efc24fd7d66978e5027920	2021-04-13	12:38:18	2021-04-13	21:47:43	3	REGIONAL	0
424e28ffc8dbebb52e963c5d	cdff2fdef96300daaea99b9a	2021-04-13	12:11:56	2021-04-13	21:47:43	3	REGIONAL	0
c217a795473464e6bdc63c8d	2cf86742009beb3bc10b50a6	2021-04-13	12:22:59	2021-04-13	21:47:43	3	LOCAL	0
e80c64df39e39725ef5a90c7	01d1e67f54ae5890581a4b7a	2021-04-13	12:31:57	2021-04-13	21:47:43	3	NONE	0
f7f99c02a231f01d94f580fa	ca35b2f8bee12d2335c4b66a	2021-04-13	12:48:04	2021-04-13	21:47:43	2	REGIONAL	0
300b171ba6893f9bb4e5a8a0	68b25d1b8af46d6c05aa8b44	2021-04-13	12:31:40	2021-04-13	21:47:43	3	NONE	0
4c34dba0c56acac4c6a6023b	1d4ed3abc715761641f40e79	2021-04-13	12:45:12	2021-04-13	21:47:43	3	REGIONAL	0
50d148bc13970d379b05d491	2a0b4dc929291e15fc0790bb	2021-04-13	12:31:27	2021-04-13	21:47:43	3	REGIONAL	0
3f968431acab23ec6e98fc04	6644ee8f89db7ba733aac53c	2021-04-13	12:37:53	2021-04-13	21:47:43	3	LOCAL	0
6eb0b016dd21565bef63cf2d	6688b653466133201930cd53	2021-04-13	12:08:24	2021-04-13	21:47:43	3	LOCAL	0
e2d4c6b0072bdb24580f4499	4ea870add61061c427d4f233	2021-04-13	12:41:05	2021-04-13	21:47:43	3	REGIONAL	0
8049c9b47030dc27b010dc2b	ddd63a100deb625a7aa2a6c1	2021-04-13	12:26:30	2021-04-13	21:47:43	3	LOCAL	0
4b74b1fac0d6c113d5d49aee	3951b4e1f44465e1db527c1a	2021-04-13	12:28:35	2021-04-13	21:47:43	3	REGIONAL	0
ad0fbcf35bca01e67a3e1709	653ce9b396b4a58f8417c0f2	2021-04-13	12:35:50	2021-04-13	21:47:43	3	REGIONAL	0
e3516738056e5291f3929f44	2267b3e36a2c201a69945af0	2021-04-13	12:11:59	2021-04-13	21:47:43	3	LOCAL	0
ecda9213638460ef4f3d7607	77fb2f4e7822d493f2554019	2021-04-13	12:57:45	2021-04-13	21:47:43	2	REGIONAL	0
ceaad884c746580dc773b5d3	59a89e165c1d713783c27019	2021-04-13	12:32:30	2021-04-13	21:47:43	3	LOCAL	0
2516b56c5543fd45f7e0eaf0	45efa470cd1d848d27ac8eae	2021-04-13	14:49:57	2021-04-13	21:47:47	2	LOCAL	0
4ef945e85225b27380899aaf	8e5958be5a1ef71fd93aaaed	2021-04-13	11:05:37	2021-04-13	21:47:47	3	REGIONAL	0
566ec685ccf3de6ee28ea4bb	bce0e1cd7e86ed73c9ee5757	2021-04-13	14:47:42	2021-04-13	21:47:47	2	LOCAL	0
ba6427754d6c8f3c5eb8a0e2	7f4446985164dcdbc0b75ed9	2021-04-13	12:05:17	2021-04-13	21:47:47	3	REGIONAL	0
2c0bd07e484197d06674c645	6672746a057c0b22fe49aec5	2021-04-13	14:57:13	2021-04-13	21:47:47	2	LOCAL	0
fd0b817cab95ed18e9bdac6b	1fbc9f8ae2a35a802fd25a71	2021-04-13	15:00:06	2021-04-13	21:47:47	2	REGIONAL	0
eb8cbc27aec2231f006f3667	33b32286721dffb9a8c88afd	2021-04-13	12:24:38	2021-04-13	21:47:48	3	LOCAL	0
de77c7d3fd065a7c439e5ea5	6657f70eb3427291fb681c5e	2021-04-13	11:09:29	2021-04-13	22:37:19	3	LOCAL	0
51c5e183cb4ac5f38d36bca1	43a0f7cf00e4bcabe2a6f95f	2021-04-13	11:43:45	2021-04-13	22:37:19	3	LOCAL	0
efde1f6cb0b127f6dda79d4f	06e621bacbc2d30f3b1dbc01	2021-04-13	11:39:14	2021-04-13	22:37:19	3	LOCAL	0
95a078607fcc469c77f2b72e	8f92d11a50f1ebd8d84bc8b2	2021-04-13	11:25:36	2021-04-13	22:37:19	3	LOCAL	0
6669e418a63e24411b6d179a	0a986a82af230199aee25794	2021-04-13	11:09:16	2021-04-13	22:37:19	3	LOCAL	0
f69043cb33c5f5072ec70fb6	5bcfc22a5652d523d3c575fa	2021-04-13	11:11:38	2021-04-13	22:37:19	3	NONE	0
cf4e6af9f50cdef50a5065bf	135038b2670f771ce27d4d2f	2021-04-13	11:58:22	2021-04-14	1900-01-01 00:10:43	4	LOCAL	1
99e3a38c5d1e187e927cbe45	3fd11c92eeb52636ab8cf5b6	2021-04-13	11:58:07	2021-04-14	1900-01-01 00:10:43	4	LOCAL	1
0bc4ffe64599e6df4a3821ac	93ca379cecb322dc108171ab	2021-04-13	11:51:38	2021-04-14	1900-01-01 01:06:42	4	LOCAL	1
3282feade64d361c7a51695e	4da49690fe83a9eaa45e2a1b	2021-04-13	11:49:36	2021-04-14	1900-01-01 01:06:42	4	REGIONAL	1
f751c19212f86042edb59480	683a002802328ab82a199f09	2021-04-13	11:55:32	2021-04-14	1900-01-01 01:06:42	4	REGIONAL	1
bd112d0bea3fe7a3877f7c9e	8e80036c97e256441b4b802f	2021-04-13	11:55:46	2021-04-14	1900-01-01 01:06:42	4	REGIONAL	1
93ba50a08bffc167969a0d3f	e985759f1a549c1b774e65c3	2021-04-13	11:52:46	2021-04-14	1900-01-01 01:06:43	4	LOCAL	1
33d4144014e93239de162305	4d22d02b638b6ea3fedd4203	2021-04-13	11:51:17	2021-04-14	1900-01-01 01:06:43	4	LOCAL	1
a082b1b4ebb1edce33b4bbb8	c92aa536695c64dad4366454	2021-04-13	11:49:07	2021-04-14	1900-01-01 01:06:43	4	REGIONAL	1
4e214790b19c46487b382f77	72b6aa3512eb384bcdf04eae	2021-04-13	11:52:15	2021-04-14	1900-01-01 01:06:43	4	LOCAL	1
70b6857b583f35eb8d4349e8	47f0683ad484e244b73d913c	2021-04-13	11:57:51	2021-04-14	1900-01-01 01:06:43	4	LOCAL	1
5e89706b2b433e9f1b085246	ddaeee4016c417422618f7b3	2021-04-13	12:05:55	2021-04-14	1900-01-01 01:06:43	4	LOCAL	1
fb31c5f77f65632acff5e710	1c6a0133860f877f3fd30ad2	2021-04-13	11:52:12	2021-04-14	1900-01-01 01:06:43	4	REGIONAL	1
08198a815173ab5eef2d88fc	615ff98b263f47306f90cf49	2021-04-13	12:00:44	2021-04-14	1900-01-01 01:06:43	4	LOCAL	1
e8670c92d9adba03ebe616fb	3c05fe064b62bddc3aa3c700	2021-04-13	11:57:00	2021-04-14	1900-01-01 01:06:43	4	NONE	1
ffb25f82eb2c806fb85b2f29	55b4d4a7ea2239b192faf11e	2021-04-13	11:56:03	2021-04-14	1900-01-01 01:06:43	4	REGIONAL	1
5d44afe6bf18a50c0c721cae	a5a4ed0af711de9751f4b9c2	2021-04-13	11:56:24	2021-04-14	1900-01-01 01:06:43	4	LOCAL	1
907110b2ecaea23a41f40c86	13f17fa33a066931ba7ffdb5	2021-04-13	11:47:01	2021-04-14	1900-01-01 01:06:43	4	LOCAL	1
714e8acfe5a9a592f3050153	779153d49366e3bdddce1a07	2021-04-13	15:11:35	2021-04-14	1900-01-01 01:25:48	3	REGIONAL	1
04bd0e37d6707587e8ca5948	b6243c5b94773923d33eb0dc	2021-04-13	15:18:37	2021-04-14	1900-01-01 01:25:49	3	LOCAL	1
2a7bf97358ddec3c61303a5b	80fc626100ecb536985a1e37	2021-04-13	15:14:27	2021-04-14	1900-01-01 01:25:49	3	REGIONAL	1
d7bc931c9a70dd50ff9d83ed	07b05f0b66b166b4c400cbff	2021-04-13	15:17:32	2021-04-14	1900-01-01 01:25:49	3	REGIONAL	1
7b5c888a06467841f427ed9b	607b4e1121fb948ae316148f	2021-04-13	15:15:43	2021-04-14	1900-01-01 01:25:49	3	LOCAL	1
29d9c698531e661b166d5880	da8eff3182be824e15d6dbed	2021-04-13	15:15:14	2021-04-14	1900-01-01 01:25:50	3	REGIONAL	1
b0c20d098bca3357d2543488	5a3392f68d61ede41c76253c	2021-04-13	15:16:18	2021-04-14	1900-01-01 01:25:50	3	LOCAL	1
a146b1a6898674cf730cbe34	5618e92a3a8d46af7355b8c6	2021-04-13	15:10:46	2021-04-14	1900-01-01 01:25:50	3	REGIONAL	1
9bcf0218870e8725b085b4e2	e8de49e7b9463131f42ae794	2021-04-13	15:09:51	2021-04-14	1900-01-01 01:25:50	3	LOCAL	1
025f16c6da84fd504fef4f99	1fa4a422cb0d4bfa8e359541	2021-04-13	15:13:15	2021-04-14	1900-01-01 01:25:50	3	LOCAL	1
cf1981d7172a61d5c0f26207	2ba4c8d9baeb24000828e1b5	2021-04-13	15:18:08	2021-04-14	1900-01-01 01:25:50	3	LOCAL	1
ed1d1e416062b9c3caed56d4	49ab204b5f8abf0fa36c3fc2	2021-04-02	12:17:39	2021-04-14	14:15:05	96	LOCAL	12
30f1421187c0878d41759999	5f610531eb47f15d56e211cd	2021-04-02	13:34:07	2021-04-14	14:16:49	96	REGIONAL	12
77dda0bd28e2e53ed232a6c4	48f9b49d44017436d47780a1	2021-04-02	13:33:54	2021-04-14	14:17:42	96	LOCAL	12
f617516997c097217e29d8da	55b6482db8eb7da5f08a783c	2021-04-02	12:17:54	2021-04-14	14:18:33	96	LOCAL	12
c3dd34190df4e919cab642a8	1823f97e761800e9bc8e110c	2021-04-14	12:50:27	2021-04-14	15:42:32	0	REGIONAL	0
c9b24eb216429cd712782f5f	860bebaa3369214db0e7674f	2021-04-13	15:12:31	2021-04-14	17:29:22	8	REGIONAL	1
d5cbfc3c7eaea8108a7bd5ae	e6433cdf8bda01f9249c78f9	2021-04-13	15:13:47	2021-04-14	19:09:44	9	REGIONAL	1
24223ef1166c03d0893da8f2	2ccddf7bb724c2e12b8ca896	2021-04-13	15:16:50	2021-04-14	19:09:44	9	NONE	1
47013ee76b4b20638728788e	387ea8a125fb0e8a3717a245	2021-04-14	11:53:31	2021-04-14	20:30:53	2	REGIONAL	0
3ceda65f1e3e129d996eac10	a7b72852e30857e0b3ee7a66	2021-04-14	13:59:03	2021-04-14	21:35:18	2	LOCAL	0
c332cec551e5cf3571785a14	db9e1bfba96144b2197f53a3	2021-04-14	12:30:10	2021-04-14	21:35:18	3	NONE	0
c7adce5852a83379d05a3d2e	4508b9da9fe6336858220bf1	2021-04-14	13:33:07	2021-04-14	21:35:18	2	REGIONAL	0
2cb6fb46b39a836a0d831478	c6da7dcaf38eda707a2b8255	2021-04-14	12:51:09	2021-04-14	21:35:18	2	NONE	0
c5000887459500ed2e1d3a27	a023ccf4763fb23582c73ac1	2021-04-14	12:50:04	2021-04-14	21:35:19	2	REGIONAL	0
4f9ac650b544ae260cac6782	03d5cc26fd60372111fd7653	2021-04-14	12:44:35	2021-04-14	21:35:19	2	LOCAL	0
5fbf89fedababbf2481af173	7afed70af2dc32de198d8416	2021-04-14	12:44:16	2021-04-14	21:35:19	2	LOCAL	0
76b76a0c095e890611ebb869	07c04a66039f03504ff0c25b	2021-04-14	13:20:22	2021-04-14	21:35:19	2	LOCAL	0
397fd04d38d9591a7acc8a85	32a4fda06a9787cad68382fb	2021-04-14	12:36:04	2021-04-14	21:35:19	2	LOCAL	0
e8ea0554dad9234cee66e8df	09c15410dd5015dd16e6cc3d	2021-04-14	12:50:43	2021-04-14	21:35:19	2	REGIONAL	0
3556ab4f314f91bcc07daca4	ee28b1615c65560c66a925f6	2021-04-14	13:33:26	2021-04-14	21:35:20	2	REGIONAL	0
59464f8185e67e48b4c0b751	99de915b1fb06d074b103a7f	2021-04-14	13:26:08	2021-04-14	21:35:20	2	REGIONAL	0
47b7d1718eff498bd37080d6	cc77ada7a2dfdde8712cc386	2021-04-14	13:10:29	2021-04-14	21:35:20	2	REGIONAL	0
15ddb0b9ef921c3418e9ac87	bf396df5fdf22e57954c8a57	2021-04-14	14:02:57	2021-04-14	21:35:20	2	REGIONAL	0
f26c616add3cc5a22401801c	da4ea8b171a397340a871763	2021-04-14	12:43:43	2021-04-14	21:35:20	2	LOCAL	0
63970fede25c9c6e91811145	9cd36b3d8349d5ab36b43dec	2021-04-14	12:02:17	2021-04-14	21:35:20	3	LOCAL	0
3da7f71da70f49c0428ca063	863bb35fda3a38a3c8215295	2021-04-14	13:19:27	2021-04-14	21:35:20	2	REGIONAL	0
f95f0176a5be00fd9080c882	3bcdb1b8a48ac78448637f55	2021-04-14	13:07:45	2021-04-14	21:35:21	2	LOCAL	0
b59efad8e5c49ff85094e497	3ccc844b91b0ca18a1c8ad65	2021-04-14	12:51:13	2021-04-14	21:35:21	2	LOCAL	0
cff71f7136e86fdb3910b1bd	9cb2cd13027fa546f20db67f	2021-04-14	12:30:26	2021-04-14	21:35:21	3	LOCAL	0
8fa9fdf1c276b0c49cb40e26	b2f66a0812481cb088627e45	2021-04-14	13:28:35	2021-04-14	21:35:21	2	LOCAL	0
8316d822a05fe4c3bde26067	80a3228616b67e6dd41bf2c1	2021-04-14	12:18:39	2021-04-14	21:35:21	3	REGIONAL	0
154c5ea4ddab93f280655b6c	e8e19a9dde9a2f3910d9241c	2021-04-14	12:48:23	2021-04-14	21:35:31	2	LOCAL	0
3555b6f2db5382099f5f6f18	acd4002ebac93430c1e21142	2021-04-14	12:33:32	2021-04-14	21:35:31	3	LOCAL	0
783fe7b36ea308013843bb6a	33008913126e4ff2846e6310	2021-04-14	11:42:37	2021-04-14	21:35:31	3	REGIONAL	0
d3acfd720e2b7a750615a742	b49f64a659054445110dd29e	2021-04-14	14:25:33	2021-04-14	21:42:09	2	LOCAL	0
a22e3f2aa02d31d1e35a0a73	c11eeadfe41e101768aaa54d	2021-04-14	14:30:30	2021-04-14	21:42:09	2	LOCAL	0
cbe914a4b9eba78846816b28	461bde5c10629782c38ff9d6	2021-04-14	10:59:56	2021-04-14	21:42:09	3	REGIONAL	0
1635b5fcdffdbf63bc56bf44	a803073c69f757a065b0dca5	2021-04-14	14:38:57	2021-04-14	21:42:09	2	REGIONAL	0
d101c29de4334d02e3cbd62a	0d05381c5cfca59c6197aec5	2021-04-14	14:29:23	2021-04-14	21:42:09	2	NONE	0
ab3b5c425688dadf8b547b24	779c5e8618dce0f666a3e8d5	2021-04-14	14:39:09	2021-04-14	21:42:09	2	REGIONAL	0
fd811407d09ea3c3b6dec541	0dd9791e59c87114a6209895	2021-04-14	14:39:27	2021-04-14	21:42:09	2	LOCAL	0
a2f993963614b6ad476281f5	4c8a89e14230049bbb20db6a	2021-04-14	14:28:26	2021-04-14	21:42:09	2	LOCAL	0
1fb709fc95d2ff94d30a2b2f	6b530052b3360894a69cd73b	2021-04-14	14:29:58	2021-04-14	21:42:09	2	REGIONAL	0
d340f58e2fa346763c358d2c	6ac30c0dcc8f109460f50dd6	2021-04-14	14:46:44	2021-04-14	21:42:09	2	REGIONAL	0
597d6c989e0d257c2e564751	33ba23d329667bf1e53c80cc	2021-04-14	14:25:06	2021-04-14	21:42:09	2	NONE	0
1f5006e1ec17dbeac7744bdc	b48684bc028fe1e96e297ad9	2021-04-14	10:52:59	2021-04-14	22:02:45	3	REGIONAL	0
19f6d1aefd91b0f7bc4d4c0d	81c9ca80bd1f7ae7dec091a8	2021-04-14	10:53:30	2021-04-14	22:02:45	3	LOCAL	0
30d8f21d0e4079e66e8aea05	bb1ca625a7511f0a76c5512b	2021-04-14	10:59:52	2021-04-14	22:02:46	3	NONE	0
ad6f4c5a092e5a4657604bdb	08e9996519d8f04fe4b04f74	2021-04-14	11:00:04	2021-04-14	22:02:46	3	NONE	0
c19111649127a96fa79a6704	6f63d5e2a9038917f80527cd	2021-04-14	11:51:59	2021-04-14	22:02:46	3	LOCAL	0
69f13aec948c3c5fc395bbe9	3cb9ce47bc4bcd5b6f25404f	2021-04-14	11:21:16	2021-04-14	22:02:46	3	NONE	0
1fe17e898e3efc3a6f62f103	da1880de7d09623b4fedd0ee	2021-04-14	11:26:16	2021-04-14	22:02:46	3	LOCAL	0
0e11fe980927aab56684b4ce	60b53cab3196103ec557b940	2021-04-14	11:34:01	2021-04-14	22:02:46	3	LOCAL	0
1eaa028918690f6477aa9ba3	0e72a11f3327f56ba7379a6e	2021-04-14	11:25:23	2021-04-14	22:02:46	3	LOCAL	0
31432d75c112919d5136aca9	87b677c1edd4de84196d0091	2021-04-14	11:00:37	2021-04-14	22:02:46	3	NONE	0
d03f10f4f891af9a2f98a6c6	f3c995dfe67f7f708c4d347b	2021-04-14	11:54:56	2021-04-14	22:02:47	3	REGIONAL	0
e268640264fa2056b76451ad	1615ecb8c3ed43c027ae9774	2021-04-14	11:20:57	2021-04-14	22:02:47	3	LOCAL	0
4342d25c16aee1f37e1eee39	cde6ef29916d57fb0dc7799e	2021-04-14	10:52:30	2021-04-14	22:02:47	3	REGIONAL	0
98368f83aa8e214f6dd0f36d	35e0af6778bad74d51c773ea	2021-04-14	11:33:15	2021-04-14	22:02:47	3	LOCAL	0
c74666f3ac4e17ee756c7d5a	3e3555c7ae14c6451887b700	2021-04-14	11:35:41	2021-04-14	22:02:47	3	LOCAL	0
05d3483b52782dcae1ff2d1e	e2deb27ae34ed9213df5e340	2021-04-14	12:36:40	2021-04-14	22:02:47	3	REGIONAL	0
58ee5d1a44550d779487a284	610e762d941613f52fae750d	2021-04-14	11:32:53	2021-04-14	22:02:47	3	REGIONAL	0
701e10029866ffffa3523a5e	0491c1df0fd9ba1686304d79	2021-04-14	11:16:39	2021-04-14	22:02:48	3	LOCAL	0
82c2ead08be62c5a91caa4f2	854159515de79a769da3ffa9	2021-04-14	12:44:00	2021-04-14	22:02:48	3	LOCAL	0
7628a75da30898ea6e6e9b46	c76298412429b2a362510adf	2021-04-14	14:03:58	2021-04-14	22:02:48	2	LOCAL	0
625df7667e924aabbcda2179	74c12cf33f8839f2bb7208fe	2021-04-14	11:51:40	2021-04-14	22:02:48	3	LOCAL	0
38abf9d8d3eca0c976efe6dd	85dd29776b07f3ae3f7b808d	2021-04-14	11:40:44	2021-04-14	22:02:48	3	LOCAL	0
438ded68725753a27f7a4592	4d2b36a4e8e6ae7c7182aaf5	2021-04-14	12:49:41	2021-04-14	22:02:48	3	LOCAL	0
bb7a1849885fdf9892d4ceb8	3e6477ec3d043830f9750cce	2021-04-14	12:51:08	2021-04-14	22:02:48	3	LOCAL	0
d8262e50260142b3c0aabce7	cb4153b88588668deb34a141	2021-04-14	11:27:34	2021-04-14	22:02:48	3	REGIONAL	0
4d6d448dff4a4b193b1c5626	6e31c93b15274df13265efae	2021-04-14	12:43:29	2021-04-14	22:02:49	3	REGIONAL	0
e56cebbc9369c545b0b41c91	b8030181fe870bcfcc6141bf	2021-04-14	12:45:20	2021-04-14	22:02:49	3	REGIONAL	0
7f7407a2a85d2f3cc2dc7a24	e02e00cc1e0c3ae9d4a7dfe0	2021-04-14	12:50:08	2021-04-14	22:02:49	3	REGIONAL	0
b23998a95398c2856fdc45d9	ab0817194afb8cb5361dfc07	2021-04-14	12:49:16	2021-04-14	22:02:49	3	REGIONAL	0
3baffa68ffcc54acf046b5bb	67de1c7ee9ce4d2fbde608a7	2021-04-14	14:11:38	2021-04-14	22:02:49	2	LOCAL	0
86bd7d4c1c5696316300bc2a	5d40d337ac7ad6a6ebbd2357	2021-04-14	12:47:03	2021-04-14	22:02:49	3	LOCAL	0
e290afb323b6c3b9ddc84d0e	ea43bc8daf8862d42262d7f1	2021-04-14	14:11:05	2021-04-14	22:02:50	2	REGIONAL	0
e144e7497e9b9ca516ea5c16	6933427e2f8eba07e6d39de5	2021-04-14	14:01:55	2021-04-14	22:02:50	2	LOCAL	0
242906df89526473ccd04efa	053d279061934c672d1501fd	2021-04-14	11:49:31	2021-04-14	22:02:50	3	REGIONAL	0
ded1ebc0976c97b9b4298c01	cf56f9b4ec51a48f94879573	2021-04-14	12:41:26	2021-04-14	22:02:50	3	LOCAL	0
df1aea7a80fdaae075b2714d	d6b73042673ef6e6b145a04d	2021-04-14	12:46:04	2021-04-14	22:02:50	3	REGIONAL	0
1bf61d16389616ea3d2fcfb4	f8845589e4800920c1a0f3ee	2021-04-14	12:50:45	2021-04-14	22:02:51	3	LOCAL	0
502f200f70f6f95af6587805	cf4b7b1c71eddc0fa8333882	2021-04-14	14:04:13	2021-04-14	22:02:51	2	LOCAL	0
b0386c9f06e0cca92053fce5	6991e4c81601457ecabc68c5	2021-04-14	14:10:46	2021-04-14	22:02:51	2	REGIONAL	0
be0ceff3f8b5c75d71d5e855	11e932c6a3448fdd9dce0121	2021-04-14	12:42:51	2021-04-14	22:02:51	3	LOCAL	0
253a78c47971ea8b9241aa70	dff09640a48564fc499b3b9d	2021-04-14	12:46:45	2021-04-14	22:02:52	3	REGIONAL	0
8886f3cd17181da308a4334d	9471ece6a7a87a3a094ea76a	2021-04-14	14:13:15	2021-04-14	22:02:52	2	REGIONAL	0
d3f15af7a4eb8af94cee2511	2f7477c9255d787df3d69b37	2021-04-14	13:38:10	2021-04-14	22:02:53	2	LOCAL	0
7b1babbe3bce9928445aaca4	5e7ee61a5108d4ff918d6e88	2021-04-14	12:40:53	2021-04-14	22:02:53	3	REGIONAL	0
9296cfa0d0c294b47b709c2d	095e0bd3b1418bbf8ed98930	2021-04-14	13:32:35	2021-04-14	22:02:53	2	LOCAL	0
1e34d0dc403dc1f303251984	1f28866d3f6119e8b843ec04	2021-04-14	12:42:20	2021-04-14	22:02:54	3	LOCAL	0
f82cc31b4e593e5264771af5	40ba63e6e1bb20c32a253e42	2021-04-14	14:17:33	2021-04-14	22:02:55	2	LOCAL	0
98450e8fefc20c60670b4f90	a9c0600f432f8958aaac5c2c	2021-04-14	11:27:47	2021-04-15	1900-01-01 01:10:43	4	REGIONAL	1
c283fa80d0762507ee5136e7	c80a1d725b6e7676898afa2b	2021-04-14	15:45:54	2021-04-15	12:58:07	7	REGIONAL	1
cb16df0f3ff19ba6720176d9	467cb2fe1d378afdcf067831	2021-04-15	1 day, 0:10:00	2021-04-15	17:23:17	5	NONE	0
bd12462a72ddb87f02a93306	5e394e789b9e94ecfdd516fe	2021-04-14	15:45:30	2021-04-15	17:38:36	8	LOCAL	1
69120c36bdb81d9c3c78476c	e86a75763275d2cc3e6265c4	2021-04-14	12:44:03	2021-04-15	17:51:50	9	REGIONAL	1
32a21c6eb3d6ba0d78a0ca46	4d3d353ebaf5c31024ad091b	2021-04-14	12:44:43	2021-04-15	17:52:29	9	LOCAL	1
dcb9739b2b1ff6a4b5f17d82	e627bb9f177fdda343dea3d8	2021-04-14	15:42:54	2021-04-15	17:53:05	8	REGIONAL	1
c47ab01ec18dbd22fe72f72a	e66d8551b2a4481f2acb436b	2021-04-15	15:09:21	2021-04-15	19:23:20	1	NONE	0
64c8b29f6a452a399c7b38f3	611ff18b3f0a780c7562f943	2021-04-15	15:11:17	2021-04-15	19:23:20	1	REGIONAL	0
0e0dbd62c7e61aa74855e5bd	2ebcc1dcaaa600e11714bddf	2021-04-15	15:10:25	2021-04-15	19:23:20	1	REGIONAL	0
a55956c19658baa82124794c	dc5a7fb7dccf9b2cae07e18f	2021-04-15	14:57:23	2021-04-15	19:23:20	1	LOCAL	0
df133f1a20ce393621b32c16	088eceec135687b30dcb6d5d	2021-04-15	14:40:05	2021-04-16	1900-01-01 01:20:41	3	REGIONAL	1
5fbf89fedababbf2481af173	943848e6cc58dc3eacecbaf2	2021-04-15	13:25:47	2021-04-16	1900-01-01 01:20:41	3	LOCAL	1
07c7ca1c606929a3f26f6b08	cfa41c1482cae75d601ae351	2021-04-15	13:59:07	2021-04-16	1900-01-01 01:20:41	3	REGIONAL	1
46ca8e0f73c653d2d5b2203d	61114860b2b40eb7453e2694	2021-04-15	12:46:27	2021-04-16	1900-01-01 01:22:34	4	LOCAL	1
c8a07e878ccae47c2bff9e57	fdf4c8a3eb01e6678311bbc8	2021-04-15	12:53:06	2021-04-16	1900-01-01 01:22:34	4	LOCAL	1
10fbae0db4733521ea5bfa24	3d40c817b6918e0689c66bea	2021-04-15	12:53:27	2021-04-16	1900-01-01 01:22:35	4	LOCAL	1
f22a059c03791e9845c9d621	6c85b9891de932a1b5ee13e2	2021-04-15	13:09:03	2021-04-16	1900-01-01 01:22:35	4	LOCAL	1
9443bf0453b08e3f19f3e9a2	4622d4ba4a3bf9666640d985	2021-04-15	12:40:28	2021-04-16	1900-01-01 01:22:35	4	LOCAL	1
8a8494eb768f8acdfd1631c6	28eda8d179dbaa153ea83847	2021-04-15	11:07:56	2021-04-16	1900-01-01 01:22:35	4	LOCAL	1
b23a3a541800f6eb8a34a1cc	b7891f79d8c9a9d8aa09410d	2021-04-15	13:09:22	2021-04-16	1900-01-01 01:22:36	4	LOCAL	1
4f34af28f06795c0e3f3d4e8	42a4e34570248863697680b5	2021-04-15	13:22:53	2021-04-16	1900-01-01 01:22:36	3	REGIONAL	1
c0affa7a1d81c808abe47691	1ba48eeb9bfbdba8bb6ddfa3	2021-04-15	12:41:17	2021-04-16	1900-01-01 01:22:36	4	LOCAL	1
03413dab0c378b0f6715a0d2	936a28476cbea4e49eb0403c	2021-04-15	11:03:47	2021-04-16	1900-01-01 01:22:36	4	REGIONAL	1
dac07a71d478daf12b21610f	755b6ea941a5d06930393bb6	2021-04-15	11:07:30	2021-04-16	1900-01-01 01:22:36	4	NONE	1
1023e40a50d579a8716a5d4e	ced3bfc05872fc2617812f2a	2021-04-15	10:59:41	2021-04-16	1900-01-01 01:22:37	4	REGIONAL	1
9e9179413ac1cec3adef2297	8ff3ad0f9141689c2928496e	2021-04-15	12:57:18	2021-04-16	1900-01-01 01:22:37	4	LOCAL	1
4b2c99bfee92a96cd463a70a	a82fc18915a7a8e8327914e6	2021-04-15	12:52:59	2021-04-16	1900-01-01 01:22:37	4	REGIONAL	1
add782d23805a65c305fc5f7	bb7dd23b2f6cdc76b7cb4246	2021-04-15	13:12:49	2021-04-16	1900-01-01 01:22:37	4	REGIONAL	1
b020967e24ca3e7e72630622	0416606f73fdec9315bdf61a	2021-04-15	13:09:45	2021-04-16	1900-01-01 01:22:37	4	LOCAL	1
9eaf7bf7e43598c728ca9263	0b49b9688f232eaa8e921673	2021-04-15	13:15:12	2021-04-16	1900-01-01 01:22:38	4	LOCAL	1
50e8767949f6148bdd1bf5c0	6928b18530441ff7ca6159d3	2021-04-15	10:59:46	2021-04-16	1900-01-01 01:22:38	4	REGIONAL	1
9a777d1abc759e22cf0b2e3a	dfb1e0a5365f8f12f891ef74	2021-04-15	13:24:09	2021-04-16	1900-01-01 01:22:38	3	REGIONAL	1
eeffa674b15556705a7e952b	55cf45acc3dfd7474df2b1da	2021-04-15	12:24:25	2021-04-16	1900-01-01 01:22:38	4	LOCAL	1
6669e418a63e24411b6d179a	c394907ce5e0d37e35c032b1	2021-04-15	11:16:58	2021-04-16	1900-01-01 01:22:39	4	LOCAL	1
d133cf1e1032ec4d25530437	6e0c281ccd61c38bce6cf752	2021-04-15	12:27:45	2021-04-16	1900-01-01 01:22:39	4	REGIONAL	1
a83ee9bb50ce3f9a1d1cc83d	745898a9414f6fa968c99fb9	2021-04-15	13:14:08	2021-04-16	1900-01-01 01:22:39	4	REGIONAL	1
7f1affe89613fc174aa4eafa	716e87fac86a9a4e0eaba7d9	2021-04-15	13:00:31	2021-04-16	1900-01-01 01:22:39	4	LOCAL	1
f52c7be82ed12836479b5cdd	d52655ad7536e0574ba22fd6	2021-04-15	12:59:25	2021-04-16	1900-01-01 01:22:39	4	LOCAL	1
d8c3cfa1477293a8fa2c5e94	97227a8bdc0ab17d547da020	2021-04-15	13:56:47	2021-04-16	1900-01-01 01:22:40	3	LOCAL	1
7336e72324cd571453d40ee2	f123ed311cd6669026907f5f	2021-04-15	13:48:56	2021-04-16	1900-01-01 01:22:40	3	NONE	1
d179dd4467c7d47b108a4f1d	e1f5d86c9bc7e6439a5d19d2	2021-04-15	13:54:12	2021-04-16	1900-01-01 01:22:40	3	REGIONAL	1
91ef563d13af354092dbbf94	ed81a42bfab71ca5b16d2acc	2021-04-15	14:06:59	2021-04-16	1900-01-01 01:22:41	3	LOCAL	1
82c2ead08be62c5a91caa4f2	b8331aca2c84b2275fec2646	2021-04-15	13:25:14	2021-04-16	1900-01-01 01:22:41	3	LOCAL	1
166f5a2c5443c49815c398b3	0ffb3c2a7e7d875a082295cb	2021-04-15	13:14:23	2021-04-16	1900-01-01 01:22:41	4	LOCAL	1
485ce3d23536bb701f1a71fc	694dbc5af93903eea13f3fd3	2021-04-15	13:53:49	2021-04-16	1900-01-01 01:22:41	3	REGIONAL	1
5a6fbfde2433bf72da32b095	1167936f69d01879ebebea1e	2021-04-15	14:01:30	2021-04-16	1900-01-01 01:22:41	3	LOCAL	1
0060d9c731037e8e5a5fce6e	f79b82e6e5cff38faf782df6	2021-04-15	14:37:49	2021-04-16	1900-01-01 01:22:42	3	LOCAL	1
871599cd24ef455d830b24c1	c3acf48f35e46b4f023d463e	2021-04-15	13:47:07	2021-04-16	1900-01-01 01:22:42	3	LOCAL	1
84b9422a286b93002c006217	f0b6786cebd7216517ee303f	2021-04-15	14:15:36	2021-04-16	1900-01-01 01:22:42	3	REGIONAL	1
4d484dcd9461860782fdbdc5	29e03f1a4115d8ae31fda353	2021-04-15	13:23:48	2021-04-16	1900-01-01 01:22:42	3	NONE	1
3b0e9c66bb617fcb6be3d813	1f528085adb16d23087bfdaf	2021-04-15	13:47:21	2021-04-16	1900-01-01 01:22:42	3	LOCAL	1
c2fa8dab88c381d6311cf029	d2eab72b9f614df3dca79b71	2021-04-15	14:22:47	2021-04-16	1900-01-01 01:22:43	3	REGIONAL	1
f26c616add3cc5a22401801c	0d78aee85678ec9c295d881a	2021-04-15	13:25:29	2021-04-16	1900-01-01 01:22:43	3	LOCAL	1
715dbca500742b8120e107bf	8b88b74781dae6d30c3f024c	2021-04-15	14:10:41	2021-04-16	1900-01-01 01:22:43	3	LOCAL	1
615c0aaddd9a47df8745eadc	042080d853fdf05113432fcd	2021-04-15	13:52:38	2021-04-16	1900-01-01 01:22:43	3	REGIONAL	1
23deebedd06e7aae2ce6d9f7	be21a7f07c2f26d9bfcecbb6	2021-04-15	13:53:10	2021-04-16	1900-01-01 01:22:44	3	LOCAL	1
4f9ac650b544ae260cac6782	f45d2e303149291771172b97	2021-04-15	13:26:08	2021-04-16	1900-01-01 01:22:44	3	LOCAL	1
b4a2250d4ca6d3f125698f08	37047696f213ebda01a78e45	2021-04-15	13:58:49	2021-04-16	1900-01-01 01:22:44	3	LOCAL	1
64a35091c05bdbc56d9edbce	83f7a1c4840bfaf94f085403	2021-04-15	13:13:51	2021-04-16	1900-01-01 01:22:44	4	LOCAL	1
a94f4b78eabdd209ba925840	6012029132c2ab83c34538fd	2021-04-15	11:01:52	2021-04-16	1900-01-01 01:22:45	4	LOCAL	1
e4fdd105c37d72373d5296fc	51405a53e36ae14515b2fbed	2021-04-15	11:40:43	2021-04-16	1900-01-01 01:22:45	4	LOCAL	1
6932b38054484b9216352990	588198eae375c2605e53e28c	2021-04-15	13:55:37	2021-04-16	1900-01-01 01:22:45	3	REGIONAL	1
db09e69bb089b4c2f871b0b1	810d91439d47676d07cc919a	2021-04-15	11:46:26	2021-04-16	1900-01-01 01:22:45	4	LOCAL	1
9b0222567459b953e65e70a3	3d4207f5638e37ffe8bb974f	2021-04-15	12:21:54	2021-04-16	1900-01-01 01:22:46	4	LOCAL	1
bb833eca82e61b45b3afe672	11b6ba3b02bd2c459604b852	2021-04-15	12:09:56	2021-04-16	1900-01-01 01:22:46	4	REGIONAL	1
c229f48bdd9d50d3d18de831	b0b22a73d848c410f2e45d3e	2021-04-15	11:01:05	2021-04-16	1900-01-01 01:22:46	4	REGIONAL	1
8e1630706fac4b4f2b4172ff	42d276185d81810d1f285253	2021-04-15	11:19:49	2021-04-16	1900-01-01 01:22:46	4	REGIONAL	1
fb777b1fd88a3673653b51eb	c3b108fda8a4f12f4f7bfdab	2021-04-15	11:22:45	2021-04-16	1900-01-01 01:22:46	4	LOCAL	1
240cb3661a6f890301be4308	a649ea25d83e32d82eb3b718	2021-04-15	12:23:10	2021-04-16	1900-01-01 01:22:46	4	REGIONAL	1
494781f9286390224f164c78	00e1c5f6904a3ef381865264	2021-04-15	11:56:59	2021-04-16	1900-01-01 01:22:46	4	LOCAL	1
7d4aae7aebf1577caebb2824	8c2fdbe8bf54c3180889b236	2021-04-15	11:27:42	2021-04-16	1900-01-01 01:22:46	4	LOCAL	1
5786e6c6dbf485fa50473b40	1630e8f5e0e0f999ccb8b415	2021-04-15	12:10:59	2021-04-16	1900-01-01 01:22:47	4	REGIONAL	1
e3fa87aa71e5e43dcdccb942	52516ff1698093705464cb75	2021-04-15	11:23:06	2021-04-16	1900-01-01 01:22:47	4	LOCAL	1
fd31d55fc2ca2806c2f8c91b	4d0139795ef0772d27670fa7	2021-04-15	11:28:19	2021-04-16	1900-01-01 01:22:47	4	LOCAL	1
746593409e3f594ad63c8e72	943a9f34cf4a90dca49f5834	2021-04-15	11:00:27	2021-04-16	1900-01-01 01:22:47	4	REGIONAL	1
00476fb5ca57c934bae7b45b	313b1debb1009528a3434157	2021-04-15	11:51:08	2021-04-16	1900-01-01 01:22:47	4	LOCAL	1
bf6c7cdfa2f711f2dff4ebbb	092b980aacc10cea5cfa6bec	2021-04-15	12:10:29	2021-04-16	1900-01-01 01:22:48	4	REGIONAL	1
509feb7074719727da43faa7	42851fc3bf74ebdedfa39351	2021-04-15	12:01:54	2021-04-16	1900-01-01 01:22:48	4	LOCAL	1
5727c8f612bc36b1041e74c8	065d840279c202baa7fc6c8f	2021-04-15	11:48:24	2021-04-16	1900-01-01 01:22:48	4	LOCAL	1
ad82a6501c31cdae65784cc9	1a5da543554f56f26894b938	2021-04-15	11:45:24	2021-04-16	1900-01-01 01:22:49	4	REGIONAL	1
8fd0b377dfa48530654504a7	1c63ad756eaf762c3ed1694d	2021-04-15	11:25:46	2021-04-16	1900-01-01 01:22:49	4	REGIONAL	1
8d938e388500a20c0ca95a0b	c3b4a0b74e7d37a0a99df7c2	2021-04-15	11:00:29	2021-04-16	1900-01-01 01:22:49	4	REGIONAL	1
958195603a2fed4b4efc5be9	d6c299b23aca39c266ddc569	2021-04-15	12:48:52	2021-04-16	1900-01-01 01:22:50	4	LOCAL	1
1009c748da2efb7e080ae5be	a5c259f9d89e0980792d9fff	2021-04-15	12:24:01	2021-04-16	1900-01-01 01:22:50	4	REGIONAL	1
28eb3ac97816087300ff7015	10b50a8a0a8d48ab3183b5e8	2021-04-15	11:50:37	2021-04-16	1900-01-01 01:22:50	4	LOCAL	1
7a0d9ff91b4c83941517ec6e	d75e32b878445a67c98e2239	2021-04-15	11:47:01	2021-04-16	1900-01-01 01:22:50	4	REGIONAL	1
83be78e65f77fbf8fb69bb44	46be630de657e586e8741b34	2021-04-15	14:55:49	2021-04-16	1900-01-01 01:22:51	3	REGIONAL	1
141fb7e2d315ac83d39c508f	f484a6b891832ad42a3d9970	2021-04-15	14:40:21	2021-04-16	1900-01-01 01:22:51	3	LOCAL	1
04b59c37588263393bb7f116	8fca4a24e2a0604ad16114e7	2021-04-15	14:05:25	2021-04-16	1900-01-01 01:22:52	3	LOCAL	1
2a3109471ccfbd6dae955abb	5419133ced0600143d4b1d57	2021-04-15	14:51:50	2021-04-16	1900-01-01 01:22:52	3	LOCAL	1
207febdee9b0917750cdd94f	0a0123c4b96c4c934fd26006	2021-04-15	14:55:16	2021-04-16	1900-01-01 01:22:52	3	REGIONAL	1
3d46331278d2c5167a6539ca	2a0ad60310c0950b1dc55642	2021-04-15	14:52:03	2021-04-16	1900-01-01 01:22:53	3	LOCAL	1
7e1eb4cf9a99142f0a1bab0b	ead9720844443963de0dcb86	2021-04-15	14:56:49	2021-04-16	1900-01-01 01:22:53	3	LOCAL	1
d52135868c0e50751caf3e16	85887f6ed3db269e718c5b62	2021-04-15	14:48:59	2021-04-16	1900-01-01 01:22:53	3	NONE	1
c283fa80d0762507ee5136e7	3e160a676bfd14d6b4f3eb6c	2021-04-15	14:17:10	2021-04-16	1900-01-01 01:22:54	3	REGIONAL	1
a0b7073385d5709eb665c559	3b80db878cf03fb364ccc49a	2021-04-15	14:44:34	2021-04-16	1900-01-01 01:22:54	3	REGIONAL	1
6fc1c307c3a847820c392192	d1cef4b7b2e8dc058b7f425d	2021-04-15	14:43:54	2021-04-16	1900-01-01 01:22:54	3	NONE	1
92b7e8773fb4b440027768a5	eab807bf66201577370198b0	2021-04-16	13:55:11	2021-04-16	19:44:28	1	LOCAL	0
f9eb0da584a14eacf5650550	b72c8bc814227a720dc2c95e	2021-04-16	13:35:04	2021-04-16	19:44:28	2	LOCAL	0
bd7ab1576f820a5fdc13353b	b5859d3066c4228c60bc7079	2021-04-16	14:53:20	2021-04-16	19:44:28	1	REGIONAL	0
34d7965d6694fd14a01de6b1	5801afdaa599591af0b44faa	2021-04-16	13:35:25	2021-04-16	19:44:28	2	LOCAL	0
a5f1eef4e10edfbd48a2489f	1632e73c9130b8eb38d1dc54	2021-04-16	14:13:27	2021-04-16	19:44:29	1	LOCAL	0
fd37e7db98c5d795b276b77d	eece21d4d75d7b87cbbd0f97	2021-04-16	13:54:42	2021-04-16	19:44:29	1	REGIONAL	0
73c199bb705f740d1f866d90	83fea74bced3159d1ab4c420	2021-04-16	14:10:40	2021-04-16	19:44:29	1	NONE	0
0ee68f7e000c5168fde6cb92	9d06b7b0c652d4045145e469	2021-04-16	14:47:13	2021-04-16	19:44:29	1	REGIONAL	0
79bcd8375dd4d64c28aa617a	50d33d7e4754f713215eb502	2021-04-16	15:03:31	2021-04-16	19:44:29	1	LOCAL	0
a082b1b4ebb1edce33b4bbb8	8372868ecd172cdd07b0a421	2021-04-16	13:35:49	2021-04-16	19:44:29	2	REGIONAL	0
c4b7f6e0d571a396bd63d576	6680c4698f11d74b29d8071e	2021-04-16	14:19:36	2021-04-16	19:44:29	1	LOCAL	0
1843dfeead5e7c6f706a0ac3	ff90743b39e48cff794a5498	2021-04-16	14:20:10	2021-04-16	19:44:29	1	LOCAL	0
fb31c5f77f65632acff5e710	cbb9b038625654cd1a51a8d2	2021-04-16	13:34:38	2021-04-16	19:44:29	2	REGIONAL	0
266e2748e3fb0699fdf62e8b	e96e86a7d9dcfead565db74c	2021-04-16	13:49:22	2021-04-16	19:44:29	1	REGIONAL	0
3afcb8f1e97ed0f86250028d	535cad882c62c6a73ac3d9b1	2021-04-16	14:37:26	2021-04-16	19:44:29	1	NONE	0
797a914da3cdcde19aa90222	70fedacdd9e287d81b21d0d7	2021-04-16	14:44:55	2021-04-16	19:44:29	1	NONE	0
9010cce6b27fbf34db6ef648	12be3d2c08d046d9bdd8de1b	2021-04-16	14:51:05	2021-04-16	19:44:29	1	NONE	0
dc3d08f50cd453c82f85561c	2baf8daeacc46d70e7e1a742	2021-04-16	14:45:48	2021-04-16	19:44:29	1	NONE	0
7acd0b28f3c2e5a5ea38888b	6d941b76570a30bb0cdda4ec	2021-04-16	14:41:07	2021-04-16	19:44:30	1	REGIONAL	0
0040a1dca216eaef0ce1f8c7	4240f3ca65100ca8cf745813	2021-04-16	14:34:18	2021-04-16	19:44:30	1	REGIONAL	0
99ef8ecffd49098bd833f5be	ee0439cce9b8bb55a701b4c0	2021-04-16	14:39:09	2021-04-16	19:44:30	1	LOCAL	0
181c13988a3e2e45d3861b38	cbd8ff07e482ca8c6925bf58	2021-04-16	14:42:12	2021-04-16	19:44:30	1	REGIONAL	0
2695bccac93c8b4a06a9ba51	b8b8e9e19f33ea7f5ab865a5	2021-04-16	13:45:35	2021-04-16	19:44:30	1	LOCAL	0
c9800095e5f9e9cae91c5946	c8cb670c70cbddd63221d199	2021-04-16	14:43:22	2021-04-16	19:44:30	1	NONE	0
b03d26e2d36080873f3ce346	a643170413bee5760ca5b01e	2021-04-16	14:34:19	2021-04-16	19:44:30	1	REGIONAL	0
f541f3fb24a9a9cf9034d2c8	f3ab224682f69c9ad8add7d0	2021-04-16	14:25:42	2021-04-16	19:44:30	1	REGIONAL	0
05bac414959fbc6d6bfcfe11	98c50c75e9a8e10c39204e03	2021-04-16	14:50:08	2021-04-16	19:44:30	1	REGIONAL	0
413a7c594d3b6641df607c15	182f34e569657f46f2872bfc	2021-04-16	14:39:41	2021-04-16	19:44:30	1	REGIONAL	0
d4d37a59f4b42de17c0ae1b2	1bd3c6e46373146d6e4f1ca8	2021-04-16	14:48:07	2021-04-16	19:44:30	1	NONE	0
84a648103d1cc50e0277b10b	87f9e05ddb40f5fb84efc4d9	2021-04-16	11:54:10	2021-04-16	19:44:31	2	LOCAL	0
f40700dc2b0081432067b95d	20e265be92351a68b677a910	2021-04-16	14:56:28	2021-04-16	19:44:31	1	LOCAL	0
5cdf72f077281b6d118986a9	2ae52c7562d84c0d6f4a2528	2021-04-16	12:11:05	2021-04-16	19:44:31	2	LOCAL	0
7e05394ce951bdd683e1a301	3a882af2643bf9e80d20ab5b	2021-04-16	12:24:19	2021-04-16	19:44:31	2	LOCAL	0
83f1f92b3da940e803c73e73	808c53458b76b8f35c4972f3	2021-04-16	12:23:23	2021-04-16	19:44:31	2	LOCAL	0
0d4ae184f5d71aecc1dda41f	5a2dc1b71276b888c353e64e	2021-04-16	12:30:30	2021-04-16	19:44:31	2	LOCAL	0
68d45acbfea7d931c651b7c8	62fb75999c7aa97d1a283512	2021-04-16	12:20:05	2021-04-16	19:44:31	2	REGIONAL	0
5e89706b2b433e9f1b085246	d93ef566a64198a4c29468b5	2021-04-16	12:15:04	2021-04-16	19:44:32	2	LOCAL	0
684a065373f29b411d69c270	b4776894c2aef667529f6f0c	2021-04-16	12:30:04	2021-04-16	19:44:32	2	LOCAL	0
c28f0ec8168915dd128bb01b	54dfcf4e99bee54172a25ccf	2021-04-16	12:27:32	2021-04-16	19:44:32	2	REGIONAL	0
8a7d3e55ca49e7c4de52f711	44a2b2e6e83530e20df97815	2021-04-16	12:27:01	2021-04-16	19:44:32	2	REGIONAL	0
8b98c7372469db54a2a5ba0c	d729352f9a243c7ffe52ce01	2021-04-16	12:42:20	2021-04-16	19:44:32	2	REGIONAL	0
8b0bef176b8dba18fa86bbbb	f73596771b75caf297eb0e8c	2021-04-16	13:24:11	2021-04-16	19:44:32	2	LOCAL	0
a3e7c3b3ef49282b8d972dd0	32e2d111624e0cb35563dd64	2021-04-16	13:37:47	2021-04-16	19:44:32	2	LOCAL	0
38e3fa75c83ae56d4a773d3e	d4291f89a49e7cb62c85f5bd	2021-04-16	13:48:42	2021-04-16	19:44:32	1	LOCAL	0
30f091c130736807ffa9a792	4b4f0c6ecc34e7620eb57cbd	2021-04-16	13:31:47	2021-04-16	19:44:32	2	NONE	0
c8ac65fd8f44f51f1a3f4b17	9a15a8c021c27f7c897a8dcf	2021-04-16	12:21:44	2021-04-16	19:44:32	2	LOCAL	0
29b28ca1e138cd27d462156d	e2fd6dcc3c6e9ac4246a2084	2021-04-16	12:26:30	2021-04-16	19:44:32	2	REGIONAL	0
35fad48c7d3392b2701f9cff	c90f1ec839a28ca8a3604c13	2021-04-16	13:43:37	2021-04-16	19:44:32	2	LOCAL	0
55b1e34b8f35c09399ef29b2	6416b04571d25c4035097041	2021-04-16	12:32:32	2021-04-16	19:44:32	2	REGIONAL	0
c217a795473464e6bdc63c8d	ae0cc748df4b5b5144df1d0a	2021-04-16	13:38:35	2021-04-16	19:44:33	2	LOCAL	0
07ebf1b8a44ff681ec26b78e	5e92d0b090e9652d6cf5bd12	2021-04-16	13:40:27	2021-04-16	19:44:33	2	LOCAL	0
5c3802d4495ac0f6c7b22a69	1103166c2a4607e9ede724e3	2021-04-16	14:00:13	2021-04-16	19:44:33	1	REGIONAL	0
c01faab67acd2708cb600d3a	6a5b9b80022a278a7e32acda	2021-04-16	13:26:57	2021-04-16	19:44:33	2	LOCAL	0
f6dfd52fa2af41e79e81ec40	ed06a39a33b63567325ad8db	2021-04-16	13:40:56	2021-04-16	19:44:33	2	LOCAL	0
b3d9986c3de93d0f804bdb01	603b82817c27ca5bf63d3c0d	2021-04-16	13:23:56	2021-04-16	19:44:33	2	LOCAL	0
0cf1f85c67ddabdf2e19d220	18511c4aa22f56124b64730c	2021-04-16	12:31:04	2021-04-16	19:44:33	2	REGIONAL	0
361d24d16d203c103501cf1d	c26089bea37e8ce66ef7ee57	2021-04-16	13:40:38	2021-04-16	19:44:33	2	LOCAL	0
b19e145dd5e0bc42c24f7c95	b3592e9b28038f1afdca715c	2021-04-16	13:49:10	2021-04-16	19:44:33	1	LOCAL	0
302a89207026ea3bb7e13b63	d691a6c987c631cbed202740	2021-04-16	13:44:50	2021-04-16	19:44:33	1	LOCAL	0
af600da6de539200f188f2d3	7ee44622ff6790c8c4908c63	2021-04-16	13:46:13	2021-04-16	19:44:34	1	NONE	0
d6b58b1a65e837bf26e98124	cd78c287d60618cada8d8a4b	2021-04-16	13:39:15	2021-04-16	19:44:34	2	LOCAL	0
a1d147a9a459ac8efdbdced8	b0046c7240ee80928709e494	2021-04-16	13:37:34	2021-04-16	19:44:34	2	LOCAL	0
0d572dbacacf1ff11aa75171	6451231eea8e7ff74165ae79	2021-04-16	14:06:59	2021-04-16	19:44:34	1	REGIONAL	0
a40a96aa402d625692583d42	431108bd08d1554f142ad2c7	2021-04-16	12:30:35	2021-04-16	19:44:34	2	LOCAL	0
72a93ef9c374013d1a17bf83	111b89e76694736575e2862d	2021-04-16	13:26:38	2021-04-16	19:44:34	2	LOCAL	0
c39be825e200308a976b110e	477c130ad195929298310510	2021-04-16	13:42:39	2021-04-16	19:44:34	2	REGIONAL	0
d96f2d9db0eebaa1bb0266ff	775d43e6f7f5cff04a64039f	2021-04-16	13:46:26	2021-04-16	19:44:34	1	REGIONAL	0
02070fd01657ac341d70fa7d	d8dca87f0abfb9886f0a3a1c	2021-04-16	14:04:22	2021-04-16	19:44:34	1	LOCAL	0
b0fce580dec274b1a2518ea6	81280c2c5048f38383818456	2021-04-16	13:45:41	2021-04-16	19:44:34	1	REGIONAL	0
a018485feff29ecea7421f62	fca6b3c5149abf43223e7cc7	2021-04-16	13:55:26	2021-04-16	19:44:35	1	LOCAL	0
01ce625552cef6f78803dca0	8dac115bb24eaeebcde7d1dd	2021-04-16	12:09:10	2021-04-16	19:44:36	2	REGIONAL	0
4b341707c2844daf4b3efbe4	8e3a401567f6ef686103d57b	2021-04-16	12:50:15	2021-04-16	20:19:52	2	LOCAL	0
05604171ee69f3cbe28fc0ab	0708445974f440c1c30ef2ee	2021-04-16	12:49:50	2021-04-16	20:19:52	2	REGIONAL	0
0c99d71a3e71f03660cdbda1	064c87c8f34f8e165581fb3e	2021-04-16	12:35:33	2021-04-16	20:19:52	2	REGIONAL	0
7fa5873cf14981c940ce1570	81343dcdfd12cc6dcf12b8ba	2021-04-16	12:46:13	2021-04-16	20:19:52	2	REGIONAL	0
5fbf89fedababbf2481af173	f1ee810e10c41fe4cfb84a7a	2021-04-16	13:14:22	2021-04-16	20:19:53	2	LOCAL	0
f26c616add3cc5a22401801c	b813d9eb210ec7f5e91c1d86	2021-04-16	13:14:39	2021-04-16	20:19:53	2	LOCAL	0
9e0396a983202dc1d4b4962e	d30722481df8892e7318afbc	2021-04-16	12:35:49	2021-04-16	20:19:53	2	REGIONAL	0
50560ea4b729d9f0bb749a84	4bca7213bb86c35be7b1efe4	2021-04-16	12:46:17	2021-04-16	20:19:53	2	LOCAL	0
50b50470b22b2caee0421811	6c92cfc2bc5fc60948291729	2021-04-16	12:19:35	2021-04-16	20:19:53	2	REGIONAL	0
71c1a3902dfb9a22a13ac2b5	ff68576269ea6ab680867bc6	2021-04-16	12:35:18	2021-04-16	20:19:53	2	REGIONAL	0
4f9ac650b544ae260cac6782	4681bfc2f3eaca67bd1914c9	2021-04-16	13:14:00	2021-04-16	20:19:53	2	LOCAL	0
82c2ead08be62c5a91caa4f2	dfd6b372d3a9a197122cdc48	2021-04-16	13:14:58	2021-04-16	20:19:53	2	LOCAL	0
a57966fdf3136ceb1b2a97d8	93d3189ee10c0d11b255e147	2021-04-16	12:52:54	2021-04-16	20:19:54	2	REGIONAL	0
60fc9b73a96b50690f8c3599	c5124dcd2549ec4ff01f49ba	2021-04-16	12:39:02	2021-04-16	20:19:54	2	LOCAL	0
8460fbc8fc6d678a5db3a930	532c0f7d1be93ac8c360a5ba	2021-04-16	12:53:56	2021-04-16	20:19:54	2	LOCAL	0
b058fa75431ba0dea0f8c7b0	67dcb1ec023759a1da91965a	2021-04-16	12:54:02	2021-04-16	20:19:54	2	REGIONAL	0
e8ad84c03ba1f2902d16416b	fa871dea30ffbbfdcbaf0304	2021-04-16	11:02:54	2021-04-16	20:19:55	3	LOCAL	0
059bff69f279de0f16b26e18	57aaa65de44be939682005f9	2021-04-16	12:53:45	2021-04-16	20:19:55	2	REGIONAL	0
90f777e95bc177f1a5ca71b3	0cd0d70eb62270a28c8d3548	2021-04-16	12:35:26	2021-04-16	20:19:55	2	LOCAL	0
412ef2017cb5593cde5c6ca5	91229b4d55b3d4547b575491	2021-04-16	13:28:08	2021-04-16	20:19:55	2	LOCAL	0
5d44afe6bf18a50c0c721cae	560443a8e040205880783bb4	2021-04-16	11:52:41	2021-04-16	20:20:14	2	LOCAL	0
bca505c70f4040fa4065c84b	274e4787991e7f9964962935	2021-04-16	12:00:18	2021-04-16	20:20:14	2	REGIONAL	0
e8670c92d9adba03ebe616fb	ef85aa99491251ae035215aa	2021-04-16	11:53:05	2021-04-16	20:20:15	2	NONE	0
0bc4ffe64599e6df4a3821ac	42c9742616bb4aa70c579c18	2021-04-16	11:58:13	2021-04-16	20:20:15	2	LOCAL	0
33d4144014e93239de162305	8342a9174455182da02bf9ce	2021-04-16	11:57:53	2021-04-16	20:20:15	2	LOCAL	0
ffb25f82eb2c806fb85b2f29	bf8c465afdaeea5d1931175c	2021-04-16	11:51:11	2021-04-16	20:20:16	2	REGIONAL	0
bd112d0bea3fe7a3877f7c9e	bf1000d8100c95831041ec49	2021-04-16	11:50:50	2021-04-16	20:20:16	2	REGIONAL	0
f751c19212f86042edb59480	0a7c0522f8ede51362f66b21	2021-04-16	11:50:25	2021-04-16	20:20:16	2	REGIONAL	0
dc57afaa51891e38c6c83196	46ca582e4ccba7eda2082c8a	2021-04-16	11:36:58	2021-04-16	20:20:17	2	LOCAL	0
a616dfef5347bfec5ce1ef6e	afb30d2e3a5159dcfbe8efa0	2021-04-16	11:35:06	2021-04-16	20:20:17	2	REGIONAL	0
4e214790b19c46487b382f77	5c4e4d29f6d5c07692f60f90	2021-04-16	11:57:30	2021-04-16	20:20:17	2	LOCAL	0
f420af4a035997410a87b470	20d3f172fd627f9a0b85086c	2021-04-16	11:48:44	2021-04-16	20:20:17	2	NONE	0
03c520b815004e585bdfb7a9	87ec86739612ee8a0f8310a9	2021-04-16	11:34:41	2021-04-16	20:20:17	2	LOCAL	0
9a60a0cec8687242f0c57c14	2833871fb32f8da240661f6e	2021-04-16	11:32:16	2021-04-16	20:20:18	2	REGIONAL	0
3282feade64d361c7a51695e	e7e0e0b9854c5a3906c8239c	2021-04-16	11:56:40	2021-04-16	20:20:18	2	REGIONAL	0
f0fb3a03c40d68850616c122	1fab8c8f5e1064be837fae5d	2021-04-16	11:31:40	2021-04-16	20:20:18	2	LOCAL	0
171ec314e549c2180e8c4ded	08248935590bdc50faf1020f	2021-04-16	12:04:17	2021-04-16	20:20:19	2	LOCAL	0
4f93db5b247c9bf1e1ca2595	556ef9ca6fedac81c36b7621	2021-04-16	12:06:32	2021-04-16	20:20:19	2	LOCAL	0
1720565faf4da66a16438931	caf65e0a767f5b7ffc507909	2021-04-16	12:03:58	2021-04-16	20:20:19	2	LOCAL	0
b41a92bbee03b80305cc54ed	9823c581e182fabd0fd5d72a	2021-04-16	11:50:05	2021-04-16	20:20:21	2	LOCAL	0
f617516997c097217e29d8da	cecfe8438a49f35b0db37500	2021-04-16	12:08:07	2021-04-16	20:20:21	2	LOCAL	0
8025bd29367882940df8c592	ff7cde67f7e2e86c4ec52c07	2021-04-16	11:54:59	2021-04-16	20:20:21	2	LOCAL	0
ed1d1e416062b9c3caed56d4	ca0cfdaa8f18e6f034a89df8	2021-04-16	12:07:44	2021-04-16	20:20:21	2	LOCAL	0
1793e9177fd5c4cd3f599315	39ffa26d7d98a12861d08e83	2021-04-16	11:29:34	2021-04-16	20:20:22	2	LOCAL	0
08198a815173ab5eef2d88fc	343455db4bb6c49e3d035b43	2021-04-16	12:10:45	2021-04-16	20:20:22	2	LOCAL	0
7ac05445a6e2b48c26a18f03	24461142c2beba5ed37d29dd	2021-04-16	12:11:37	2021-04-16	20:20:23	2	LOCAL	0
9d93c57bfe9944defe805b40	a47dbd333b1e195c0eb8df52	2021-04-16	12:09:55	2021-04-16	20:20:23	2	LOCAL	0
8d7dbc468b19bc5852530b50	7072aede4cf342db11c853aa	2021-04-16	12:11:59	2021-04-16	20:20:23	2	LOCAL	0
030e5581d6df419a74f550d6	9ecd22ebf264d5a66b10a977	2021-04-16	11:50:31	2021-04-16	20:20:23	2	LOCAL	0
9b523fb936b91b489c45eefd	9e49cb1c9dbc72320ddaf521	2021-04-16	11:49:44	2021-04-16	20:20:24	2	LOCAL	0
6f1e2b771862d7b9ffd48e61	1dadd83fed35a3991800c799	2021-04-16	11:29:57	2021-04-16	20:20:24	2	LOCAL	0
7666eba4d7843b7d3dea2e95	6579c415273d32734962fe13	2021-04-16	11:14:53	2021-04-16	21:38:10	3	NONE	0
07ac011d881b4a139da81759	78df418f6757aa129bfe7903	2021-04-16	12:17:40	2021-04-16	21:38:10	3	LOCAL	0
a71a88951ba842e0712104f6	1f080fb889810adebef66803	2021-04-16	11:02:13	2021-04-16	21:38:10	3	NONE	0
8049c9b47030dc27b010dc2b	02b8bbadf601a93a97b02995	2021-04-16	12:05:01	2021-04-16	21:38:10	3	LOCAL	0
c26ada63643a97217ea0a6ad	91cdc585887a6859c3be809c	2021-04-16	11:02:52	2021-04-16	21:38:10	3	LOCAL	0
d0b7508a5b5eabfee966edef	850cd50f537d12c9eff39777	2021-04-16	11:01:59	2021-04-16	21:38:10	3	REGIONAL	0
fdf75b2341b63d56f27a75fd	4be275cc14e4e3716406e002	2021-04-16	11:18:17	2021-04-16	21:38:10	3	NONE	0
fed36ddf59c9b4fe7a283688	89724d5bafb36bf6a4447add	2021-04-16	11:46:11	2021-04-16	21:38:10	3	REGIONAL	0
fb8688f1aa4b175fc1f11637	48f85ae34ffc0bfde4124963	2021-04-16	11:39:04	2021-04-16	21:38:11	3	REGIONAL	0
92e4b3bd265376fe7824eb82	091e2170234754a669d3d5d3	2021-04-16	11:42:03	2021-04-16	21:38:11	3	LOCAL	0
77c5eff6d5d1fa219d5b3401	d262d4ae1ed29eb02c0e1aae	2021-04-16	12:13:11	2021-04-16	21:38:11	3	REGIONAL	0
d8262e50260142b3c0aabce7	8072a134dc5e2291e7767abc	2021-04-16	11:27:38	2021-04-16	21:38:11	3	REGIONAL	0
6d715faf118c5da48218f5f3	baa8d6ffed72d0818b9ee4b1	2021-04-16	11:53:17	2021-04-16	21:38:11	3	LOCAL	0
fa0f8dfc463258eb203650d0	2b94717963ba4bbd8ba97a5b	2021-04-16	11:14:54	2021-04-16	21:38:11	3	LOCAL	0
a39b73dcd3019965ea339499	e5fc0111b6fc3f562cdc5412	2021-04-16	12:08:37	2021-04-16	21:38:11	3	REGIONAL	0
f90f19652f71103685bb6c6f	3f3a7ef120a859e721c2d066	2021-04-16	11:47:02	2021-04-16	21:38:11	3	LOCAL	0
e16a7e01f833955454cd671f	855867ee31edaacb810a16f3	2021-04-16	11:15:09	2021-04-16	21:38:11	3	LOCAL	0
aee088f4f68f3707c251bea4	0e570be139fb9067499624a8	2021-04-16	11:37:28	2021-04-16	21:38:12	3	REGIONAL	0
d9263f1fdbced9b9289954f7	257e26b721a7bcbcbfd086b2	2021-04-16	11:50:51	2021-04-16	21:38:12	3	REGIONAL	0
b3abf9c92407d5eaceff7809	c1bafd3df8cb9fd2fc971375	2021-04-16	11:50:07	2021-04-16	21:38:12	3	LOCAL	0
f609e6dfb9693883c2e1b3bf	803723bec536c8386662f9cf	2021-04-16	11:46:22	2021-04-16	21:38:12	3	REGIONAL	0
54b21bc0f37b113832e4e5ae	818688abd1a984b70c58b732	2021-04-16	12:06:37	2021-04-16	21:38:12	3	LOCAL	0
a5aba35e896fc2764febb83d	c5177db599e47da308b6b936	2021-04-16	11:01:51	2021-04-16	21:38:12	3	LOCAL	0
0f4e99ce9d296a4f8935c674	01e97cf06e522365cf103cf9	2021-04-16	11:04:30	2021-04-16	21:38:12	3	LOCAL	0
0c3bda94d062b704b7f2b1a4	d906b99d56763218a24ab397	2021-04-16	11:31:42	2021-04-16	21:38:12	3	REGIONAL	0
b59e3d88f2185cbf0f90de0a	3b68b2a036cce37175859de5	2021-04-16	12:28:34	2021-04-16	21:38:14	3	LOCAL	0
5d88e03b3d091a6fcf9b38aa	8aec8a99752c15e882b2ab8d	2021-04-16	12:32:59	2021-04-16	21:38:14	3	LOCAL	0
c849dc12bf1708191571321a	29958f8373abe5755f9bd553	2021-04-16	22:23:29	2021-04-17	17:02:41	6	NONE	1
be4404fd449aeb1b35864662	21ec8dbb05bd47566fd30b86	2021-04-16	22:22:48	2021-04-17	17:02:41	6	NONE	1
e6c734a39733735844a74b44	c21dc3901c613f3bd4c70204	2021-04-19	12:02:35	2021-04-19	17:24:05	1	LOCAL	0
a55956c19658baa82124794c	a94ef2202a0c7d9a4e9678a1	2021-04-19	14:56:04	2021-04-19	20:17:05	1	LOCAL	0
cda13a4c9084d144a201cffa	07698ac42a77ac9f3ee4ad76	2021-04-19	13:28:07	2021-04-19	20:17:18	2	REGIONAL	0
eb8f6166572e07fcfcba3930	175ca7861a754d5fa678bb08	2021-04-19	13:46:21	2021-04-19	20:17:19	2	LOCAL	0
2107ba8e92cf3f71e2c9e6d6	d5fa71ad6c6d6576e63664b6	2021-04-19	12:59:15	2021-04-19	20:17:19	2	LOCAL	0
8a955cd4b59edab0ba073ac6	7bcac1ef2c6fb442a4e6fe33	2021-04-19	13:18:21	2021-04-19	20:17:20	2	LOCAL	0
cf0b122a6a49a23e666d8741	d972675f7abdfeab7cecb58d	2021-04-19	13:10:42	2021-04-19	20:17:20	2	REGIONAL	0
94a6e32d4194b3ae029fdc88	97b49126f27ebbb108e65690	2021-04-19	13:02:26	2021-04-19	20:17:21	2	REGIONAL	0
a72445d0e95598be106d7529	fd99bd29b5fc31d9e53ae132	2021-04-19	13:02:42	2021-04-19	20:17:21	2	REGIONAL	0
822b6bf9666ab6ccf3491d0b	b0c4cbf29850c94add2c4907	2021-04-19	13:48:55	2021-04-19	20:17:21	2	REGIONAL	0
e2d876f0a337455f4b09c77e	f8e8d699508f96c2cc30e656	2021-04-19	13:43:41	2021-04-19	20:17:22	2	LOCAL	0
2fee0761797131df76b7ba01	74838538d5f5585e9f0c900f	2021-04-19	13:07:02	2021-04-19	20:17:22	2	REGIONAL	0
ed10b8ca20e17bd6b5e42e6c	ae985e9d6cbb95e79f733b78	2021-04-19	13:06:13	2021-04-19	20:17:22	2	LOCAL	0
1f5006e1ec17dbeac7744bdc	e8bdb4d842055f5686511f11	2021-04-19	12:25:41	2021-04-19	20:17:23	2	REGIONAL	0
c141461bce4dbb2324fd62b9	244ef5f0dda799c854e7f9c5	2021-04-19	13:24:06	2021-04-19	20:17:23	2	LOCAL	0
2a48ab9bb9b60e4363a79806	91af12527a5ff1bbcd589ee7	2021-04-19	12:59:29	2021-04-19	20:17:23	2	LOCAL	0
edecbfcdd984a892db57ae92	507903932bd6a59c5763c9f9	2021-04-19	13:04:13	2021-04-19	20:17:24	2	LOCAL	0
9c704fa5126abfd17231b5b3	e6c6d9cdafcb164a17d3a4f7	2021-04-19	13:07:27	2021-04-19	20:17:24	2	REGIONAL	0
07ebf1b8a44ff681ec26b78e	df46ea51d9eb226d22453f4f	2021-04-19	13:40:12	2021-04-19	20:17:24	2	LOCAL	0
6002d2760cb52342c96935a2	1d63148be21cf2d69467d7ca	2021-04-19	12:24:37	2021-04-19	20:17:25	2	NONE	0
6e2c0ca2c465033c68f7dad7	da7a0a946d8d1808026828bf	2021-04-19	13:04:33	2021-04-19	20:17:26	2	REGIONAL	0
8f5c32b7485a3e494ccb3823	8e6c6a9d782a0ebec6cd0fc0	2021-04-19	13:30:03	2021-04-19	20:17:26	2	REGIONAL	0
96a1cb8b77ac47c25fe38bc2	dc4f80377bf431ebd388c5e8	2021-04-19	13:18:02	2021-04-19	20:17:26	2	LOCAL	0
694badf323862f4e52b46989	868b899da2c6fb0eecd28aec	2021-04-19	13:48:44	2021-04-19	20:17:26	2	REGIONAL	0
ebc7c9882bff2f8d59db94dd	5ad9dc91968aba899822f29e	2021-04-19	12:25:10	2021-04-19	20:17:27	2	REGIONAL	0
b4a2250d4ca6d3f125698f08	486d7ae470759ee0fd816d42	2021-04-19	14:41:27	2021-04-19	20:35:19	1	LOCAL	0
28cc6df69e90d8ed2a1d31a5	ec10adca7c4cb0043c3b23f1	2021-04-19	14:42:05	2021-04-19	20:35:19	1	REGIONAL	0
e98b5ed1c8238a51a70e07c7	b6bd24bf49b82cb54ef5885d	2021-04-19	14:39:23	2021-04-19	20:35:19	1	LOCAL	0
1415b19f066205cbfbca7de4	e2a92b3a43569269bb0fb01f	2021-04-19	14:39:40	2021-04-19	20:35:19	1	LOCAL	0
0409fd60c93fec1dc9e4633e	2b8b3e00ea7c3ecb9fb04a18	2021-04-19	14:39:07	2021-04-19	20:35:19	1	LOCAL	0
ae350ca4b59b5b1489085825	857ec8324c3a7835ea815d11	2021-04-19	14:55:51	2021-04-19	20:35:20	1	NONE	0
1d281174cf53d2a1b7373c0a	758e3edb98fb74263c3c0246	2021-04-19	14:45:10	2021-04-19	20:35:20	1	REGIONAL	0
c33e5ead952de517929d1265	e0077e0c62324ffa684d7f9f	2021-04-19	14:46:15	2021-04-19	20:35:20	1	NONE	0
71933367ed901844ed9d9a49	d39194373f904a48ab6c2f09	2021-04-19	14:43:08	2021-04-19	20:35:20	1	LOCAL	0
8e5a2fafe317ada79c1f1df4	4cfe101a9085ec1ffbf5169c	2021-04-19	14:41:50	2021-04-19	20:35:20	1	LOCAL	0
eb3a36b4aecd21f999b446e3	bc6caa195061eb47e105abfb	2021-04-19	14:45:53	2021-04-19	20:35:21	1	REGIONAL	0
47c5bb77197b1ee444af61ff	ccc5b4599736042e8d074033	2021-04-19	14:42:34	2021-04-19	20:35:21	1	LOCAL	0
7be6ab0cf37e029c664dce04	be01b3d9359a5dbe2bf71f2b	2021-04-19	14:50:45	2021-04-19	20:35:21	1	LOCAL	0
add7a97db71e0676f6ca828e	44085d189328dc976a64c7c9	2021-04-19	13:58:29	2021-04-19	20:39:31	2	REGIONAL	0
d9a9ba28793bb2455a36e315	c83a70c519c6547df8182ab8	2021-04-19	14:04:44	2021-04-19	20:39:31	2	LOCAL	0
19c7f006ed4746e19a676896	0038f48e13c0a2019ef34752	2021-04-19	14:35:00	2021-04-19	20:39:32	2	LOCAL	0
d8bffead731849c42f8ae86d	b9a9870c95a6cc069a658354	2021-04-19	13:35:09	2021-04-19	20:39:32	2	REGIONAL	0
e0df8b35e7689ce2530e105f	f7a028620a4ff493eabca240	2021-04-19	14:00:14	2021-04-19	20:39:32	2	REGIONAL	0
5b1f5de196492968cea80a50	b211bd96400a4843f705d413	2021-04-19	13:56:38	2021-04-19	20:39:32	2	LOCAL	0
d923198e5638039c21f33e36	b07e45ecbf68d9ab70a1cb2e	2021-04-19	14:27:08	2021-04-19	20:39:32	2	NONE	0
567fb4fee44f16fcee86181c	9b3092bc4315b41fef772b4a	2021-04-19	14:05:54	2021-04-19	20:39:32	2	REGIONAL	0
32bb43e035017a1b88cc6ae7	eae83799e90a4a1b4fb37c9c	2021-04-19	13:45:43	2021-04-19	20:39:32	2	NONE	0
783cdcb59df91cac20b20422	c232c1dd476db05b7fd428e6	2021-04-19	14:22:01	2021-04-19	20:39:32	2	LOCAL	0
b10da2033e98fce96405b71a	f4c777a431fb9c2aaf1279fe	2021-04-19	14:09:49	2021-04-19	20:39:33	2	LOCAL	0
4f8e90de17475aeaf8ae8855	a77c4383dd3a8114f8625cc9	2021-04-19	13:54:36	2021-04-19	20:39:33	2	LOCAL	0
31388e9e1c801612e0fb5770	fee90a92ab0e8eee15255650	2021-04-19	14:20:02	2021-04-19	20:39:33	2	REGIONAL	0
8d9871b349fe8671cf6d3c82	bdd3cde913f3fbb642abb3ad	2021-04-19	14:04:21	2021-04-19	20:39:33	2	REGIONAL	0
0c6d3f565c2fb2da42ffc6e6	1e1009cdf061f145ee3326cf	2021-04-19	14:00:27	2021-04-19	20:39:33	2	REGIONAL	0
8b8eff378998a26dcb841c27	72f530bde125a5b5c2143d2b	2021-04-19	13:56:56	2021-04-19	20:39:33	2	LOCAL	0
b20c08a5b262665c896a3972	b7c8a028953a94961c8028c7	2021-04-19	13:43:59	2021-04-19	20:39:33	2	LOCAL	0
8c46709198b342d584203a83	719dfd3d879cc458a2e66398	2021-04-19	13:39:24	2021-04-19	20:39:34	2	LOCAL	0
ed26564a2cc465892cbd23a8	2af5f9c80f2669ca84189b7e	2021-04-19	14:05:38	2021-04-19	20:39:34	2	REGIONAL	0
3162d433f081dcc03965b960	22a76a6b763dc64a7971c8f9	2021-04-19	13:39:37	2021-04-19	20:39:34	2	LOCAL	0
2e8748eb3801e8d80144ebe6	d5d553cb78cf907fdd52ddfd	2021-04-19	13:57:17	2021-04-19	20:39:34	2	LOCAL	0
9ae415dddf0d0da7dbfeab3a	8be16b868ee923d2c8d2c82c	2021-04-19	14:20:21	2021-04-19	20:39:34	2	REGIONAL	0
a12a8ab12053fc4a666863da	6fc15cd582706772462a2db9	2021-04-19	13:39:53	2021-04-19	20:39:34	2	LOCAL	0
0f8bbc2fffb285eeb37902a1	ebabcf8dd57e1281b232a452	2021-04-19	14:00:40	2021-04-19	20:39:34	2	REGIONAL	0
510e659722ea7994d164455f	d59f61c96c674fbba877cca6	2021-04-19	13:49:52	2021-04-19	20:39:34	2	NONE	0
cde107aeed53cdcf144504dc	e804f32e24b601383f3d2b60	2021-04-19	11:00:47	2021-04-19	21:35:00	3	REGIONAL	0
5c73b5df93b314b673b88315	046b744bedc109263abb0ce7	2021-04-19	11:50:30	2021-04-19	21:35:01	3	LOCAL	0
4745e3f49784707783270670	09ee654aacb9328e47176fde	2021-04-19	11:42:43	2021-04-19	21:35:01	3	LOCAL	0
f78f3121cfa50a962c7a1f7a	3a715bad14f298572db369ba	2021-04-19	12:01:31	2021-04-19	21:35:01	3	LOCAL	0
8782fce804d3f61836da683e	ed776e42ebf47ec4f5bba694	2021-04-19	11:39:54	2021-04-19	21:35:01	3	REGIONAL	0
0cab9a748b28e6dd44b7c77e	2c8241e50467b2b177fe94fc	2021-04-19	11:36:48	2021-04-19	21:35:01	3	LOCAL	0
e1b0be3709d4c2df811f406d	4a5d5446d700cd14eeaa759a	2021-04-19	11:37:35	2021-04-19	21:35:01	3	LOCAL	0
3aa8dd1b78335a93914a9471	6bea7dbac146fad1efa7513d	2021-04-19	11:27:29	2021-04-19	21:35:01	3	LOCAL	0
0985004b4c622a39eb0665b5	db73735a326f290d0182af61	2021-04-19	11:37:04	2021-04-19	21:35:01	3	LOCAL	0
a89b27faea6c95dfa80c88a7	b39ad668fc46aacef2b9cddd	2021-04-19	12:03:13	2021-04-19	21:35:02	3	REGIONAL	0
287982160492dab0ea759b96	b6d121713f40bacf4641504d	2021-04-19	11:04:07	2021-04-19	21:35:02	3	REGIONAL	0
e4fdd105c37d72373d5296fc	51c1877e5f34e8033e53e0fb	2021-04-19	11:47:06	2021-04-19	21:35:02	3	LOCAL	0
2e3bfdfdd65a1dfdac82a9e0	575a7da9030e5921efb1f057	2021-04-19	11:42:46	2021-04-19	21:35:02	3	REGIONAL	0
3c44537425bd71547ab8004a	71508c12d51c45b47f80d9bb	2021-04-19	11:28:25	2021-04-19	21:35:02	3	LOCAL	0
605dd7bea4678501f86b0423	6eec7df63c1a010d2bbd9399	2021-04-19	11:27:56	2021-04-19	21:35:02	3	LOCAL	0
7873eaf4efb84164d02b0590	c1fc2b555d71f58437a2082f	2021-04-19	11:24:41	2021-04-19	21:35:02	3	REGIONAL	0
ad82a6501c31cdae65784cc9	fd2afcccf7fd095169d17ee3	2021-04-19	11:47:30	2021-04-19	21:35:02	3	REGIONAL	0
90f6142e15112963781af1a6	45c5cbddb0a433735d77399b	2021-04-19	12:06:46	2021-04-19	21:35:03	3	LOCAL	0
adf5af019a54dd5b65fb3a8a	a2495b9970ee8a432ee0db50	2021-04-19	11:41:42	2021-04-19	21:35:03	3	REGIONAL	0
78a450615c91f5435ca1339b	966bfe24d091023b3a2fbe2e	2021-04-19	12:02:47	2021-04-19	21:35:03	3	REGIONAL	0
2a32412e48f8c208ba895148	5a03272eab89316cb4441fc3	2021-04-19	11:22:41	2021-04-19	21:35:03	3	REGIONAL	0
7ee746de9ec0c3f109b892fe	56ebcc1e06e8ea2d7187f5d9	2021-04-19	12:30:29	2021-04-19	21:36:21	3	LOCAL	0
9fa81700090b5e06a28c7c04	e53bf88a9d857bbd55431bc0	2021-04-19	12:16:19	2021-04-19	21:36:21	3	LOCAL	0
05c44d3e1ef2d313589a6411	09242acd32fe372676a4481d	2021-04-19	12:31:15	2021-04-19	21:36:21	3	LOCAL	0
d1799edcc62b3c4f825383ad	53daefc4365a7e9a80acc355	2021-04-19	12:42:26	2021-04-19	21:36:21	2	REGIONAL	0
9e09de450fd7b6d2d9fda105	aeb08fa9800c310052763c74	2021-04-19	12:30:10	2021-04-19	21:36:21	3	REGIONAL	0
2068994da1561244b595f812	33c9e261e4b462914fb74ac9	2021-04-19	12:25:42	2021-04-19	21:36:21	3	LOCAL	0
5fe35d3b0800e66f36f57c42	a36ed0cb38007968b72d52c0	2021-04-19	12:23:19	2021-04-19	21:36:21	3	REGIONAL	0
cdda1f91d885505a7b528e93	f24871b95bca481e178ad520	2021-04-19	12:51:17	2021-04-19	21:36:22	2	LOCAL	0
afb136c350b0fe6ff4e77475	3107e1de3f8f0783c7b13543	2021-04-19	12:19:28	2021-04-19	21:36:22	3	LOCAL	0
4c34dba0c56acac4c6a6023b	d30236bd38a23cf1257ef25a	2021-04-19	12:23:54	2021-04-19	21:36:22	3	REGIONAL	0
c88a11a1192a61dc8df59587	a34b518d224716d6cf774cb7	2021-04-19	12:54:25	2021-04-19	21:36:22	2	LOCAL	0
de98096d6e091fc0a2fc562f	e9a095042648b35f97627000	2021-04-19	12:49:00	2021-04-19	21:36:22	2	LOCAL	0
d0e195e527c33864e493d557	b84d78cadcbdd94aa8ae248b	2021-04-19	12:13:33	2021-04-19	21:36:22	3	LOCAL	0
ba73295247264895f946b8de	0ed9b9baad0a6a93595d18fa	2021-04-19	12:19:50	2021-04-19	21:36:22	3	LOCAL	0
401b33f69de5cb272e997bc3	524203b6f0ebd12a2b1afc69	2021-04-19	12:29:55	2021-04-19	21:36:22	3	REGIONAL	0
607c678fcd6ed4e39e4463cf	84ec303c0c2e19c0d0fb267a	2021-04-19	13:06:55	2021-04-19	21:36:22	2	LOCAL	0
4659c5f6d687af62e7a5c872	bf0e8df97f74b4231fb5eb4e	2021-04-19	12:11:27	2021-04-19	21:36:22	3	LOCAL	0
07899ecc5904af2941ed7deb	c93cd3bfce0b206cb9774b3a	2021-04-19	12:56:49	2021-04-19	21:36:23	2	REGIONAL	0
4fc17b700985c6136b34c9bc	34e86a038a64e04100fb030e	2021-04-19	12:48:40	2021-04-19	21:36:23	2	LOCAL	0
601d66a77c65637bbc413ae2	87c2384266a6fd86cb87eb0a	2021-04-19	12:12:20	2021-04-19	21:36:23	3	LOCAL	0
9581e1dd458dfc2d8f92d5e0	82e16f40adde4d19415c918f	2021-04-19	13:04:36	2021-04-19	21:36:23	2	REGIONAL	0
679d3f42faa67801e4c61e1a	1194f2ba703ba93569f5ea89	2021-04-19	12:14:47	2021-04-19	21:36:23	3	REGIONAL	0
61b1162cb85310276ee17ee6	a03e87902ce56a84d369cf21	2021-04-19	12:07:26	2021-04-19	21:36:23	3	LOCAL	0
4854e104bf2845d2fdd6ac2f	b2371fd6bfc5992ba7179eb9	2021-04-19	12:33:04	2021-04-19	21:36:23	3	LOCAL	0
7d933c1765fa8abc51ef2791	e6ba3df3d4f6c16597faffc8	2021-04-19	12:24:24	2021-04-19	21:36:23	3	REGIONAL	0
67ac08941f0b5303cac33878	d937de7880ebafeccca071be	2021-04-19	13:20:48	2021-04-19	21:36:35	2	REGIONAL	0
84b9422a286b93002c006217	da9c04f8ed1e5133e78896a1	2021-04-19	13:18:13	2021-04-19	21:36:35	2	REGIONAL	0
eeffa674b15556705a7e952b	8c155fe556667b791e199bce	2021-04-19	12:13:24	2021-04-19	21:36:36	3	LOCAL	0
cc82bdb8de63e5f86cab90aa	c4bc618f31bd4780a948fd53	2021-04-20	12:18:28	2021-04-20	19:13:51	2	LOCAL	0
0d4ae184f5d71aecc1dda41f	132e2583dc5c1183255b6744	2021-04-20	12:11:19	2021-04-20	19:13:51	2	LOCAL	0
648531dff853572f3fa94d77	670b41a1b9a6ed024f31585e	2021-04-20	12:18:43	2021-04-20	19:13:51	2	LOCAL	0
3d771ca02fda3869205e4243	389dea23d6d1967761e55719	2021-04-20	12:10:05	2021-04-20	19:13:52	2	LOCAL	0
684a065373f29b411d69c270	89268ae30761bc70671a2b8d	2021-04-20	12:11:09	2021-04-20	19:13:52	2	LOCAL	0
932b837507d020d3340def5c	94c1ab4d1e44f096e8c435fd	2021-04-20	12:10:22	2021-04-20	19:13:52	2	LOCAL	0
39f0aea5c8083b0698a99bf6	b5e45f96c4cf0265adf934dc	2021-04-20	12:23:35	2021-04-20	19:13:52	2	LOCAL	0
8ab7ce86c89ec4262aa307b8	f0c4856dd721f4321a7dd291	2021-04-20	12:14:33	2021-04-20	19:13:52	2	LOCAL	0
697430e207323e5919538dd1	48fef7513b27a0ab093b28e7	2021-04-20	12:10:34	2021-04-20	19:13:52	2	LOCAL	0
f5f18d776d53cd4c8b152fd7	5227b8412a7eeac1e3f9f1c6	2021-04-20	12:14:51	2021-04-20	19:13:52	2	REGIONAL	0
171ec314e549c2180e8c4ded	dce3aa49a477ab6af23e4954	2021-04-20	12:05:41	2021-04-20	19:13:53	2	LOCAL	0
68d45acbfea7d931c651b7c8	4dce494c4494180a902a5ad9	2021-04-20	12:19:25	2021-04-20	19:13:53	2	REGIONAL	0
2ef168f83c0a032509bd748b	96a33278d9c1c859aceb4b50	2021-04-20	12:19:06	2021-04-20	19:13:53	2	REGIONAL	0
8d7dbc468b19bc5852530b50	2eeec07cbde90bad0e58086c	2021-04-20	12:03:22	2021-04-20	19:13:53	2	LOCAL	0
7ac05445a6e2b48c26a18f03	5c0bf5a27f22ee7ee36293fc	2021-04-20	12:03:01	2021-04-20	19:13:53	2	LOCAL	0
1720565faf4da66a16438931	fdbe51125f1c400176f1f6fd	2021-04-20	12:05:13	2021-04-20	19:13:53	2	LOCAL	0
fba91b60864381b961dac1df	d38c7cf45c36327732ed5f50	2021-04-20	12:24:10	2021-04-20	19:13:54	2	LOCAL	0
b315fc20f6f8f683a8c8a0e2	f9a482da5cdaeef74e3a60d6	2021-04-20	12:23:54	2021-04-20	19:13:54	2	LOCAL	0
030e5581d6df419a74f550d6	9f13f267d7a1cd26e8041e6e	2021-04-20	12:10:12	2021-04-20	19:13:54	2	LOCAL	0
9b523fb936b91b489c45eefd	745a5a5c95a10fbb08fa38c2	2021-04-20	12:11:13	2021-04-20	19:13:54	2	LOCAL	0
83f1f92b3da940e803c73e73	fa5165ead24e9a1612a4d714	2021-04-20	12:23:36	2021-04-20	19:13:54	2	LOCAL	0
29b28ca1e138cd27d462156d	a8b49f33ce66ba6d2ec6b51f	2021-04-20	12:27:42	2021-04-20	19:13:55	2	REGIONAL	0
1793e9177fd5c4cd3f599315	c1846e21a8a56c3c15155195	2021-04-20	12:00:24	2021-04-20	19:13:55	2	LOCAL	0
c28f0ec8168915dd128bb01b	b2235211d5ddff7ca155c0a3	2021-04-20	12:28:18	2021-04-20	19:13:55	2	REGIONAL	0
b41a92bbee03b80305cc54ed	7e4cd7f038d59ee5649fbff6	2021-04-20	12:10:36	2021-04-20	19:13:55	2	LOCAL	0
29d9255c28196a74c6ead164	3ca84b33952355c954a3f401	2021-04-20	12:06:38	2021-04-20	19:13:55	2	NONE	0
55b1e34b8f35c09399ef29b2	47694b5257253647e6ff8d7a	2021-04-20	12:25:15	2021-04-20	19:13:55	2	REGIONAL	0
01a7874ac8cb52644441c6ba	114d215e00d120559f14bbd7	2021-04-20	12:07:46	2021-04-20	19:13:55	2	NONE	0
5e89706b2b433e9f1b085246	feb5e01ae97df694e06aabc8	2021-04-20	12:02:55	2021-04-20	19:14:25	2	LOCAL	0
01ce625552cef6f78803dca0	3506e2703abc1c371ee27bc0	2021-04-20	12:15:58	2021-04-20	19:14:25	2	REGIONAL	0
8a7d3e55ca49e7c4de52f711	600eff6032670cf22dda403a	2021-04-20	12:30:46	2021-04-20	19:14:26	2	REGIONAL	0
e819ff76e6ae979d3ce9cff7	d3d389ab8586af6ec57e84b3	2021-04-20	12:01:36	2021-04-20	19:14:26	2	LOCAL	0
f78b66dc7db266e0d59f00eb	27518bc937eebf75ac8d7541	2021-04-20	12:01:06	2021-04-20	19:14:26	2	LOCAL	0
6f1e2b771862d7b9ffd48e61	94bf912368bed2720c01fed8	2021-04-20	11:59:46	2021-04-20	19:14:27	2	LOCAL	0
e9dc9d49b63b8762726b2aa0	4237e8b81e8aac60f1e17af8	2021-04-20	12:01:52	2021-04-20	19:14:27	2	LOCAL	0
ed1d1e416062b9c3caed56d4	6e051c58610e9ad3e3a73e16	2021-04-20	12:09:39	2021-04-20	19:14:27	2	LOCAL	0
66636016adde2f10b8982006	4bd4c2b043915d63befac316	2021-04-20	11:58:14	2021-04-20	19:14:28	2	LOCAL	0
f0fb3a03c40d68850616c122	0a5abbc15b2e83c719081165	2021-04-20	11:56:05	2021-04-20	19:14:28	2	LOCAL	0
7c013d2917b78f06f3ab40c8	0f6fbfe34bb8520ccf0d2b5f	2021-04-20	11:48:45	2021-04-20	19:14:28	2	REGIONAL	0
f420af4a035997410a87b470	e29ff01c20239c7b6c219c79	2021-04-20	11:57:26	2021-04-20	19:14:28	2	NONE	0
7c3663f739d9b2ec87010425	2913022c1fc0ccb18fe8c6b3	2021-04-20	11:50:18	2021-04-20	19:14:29	2	LOCAL	0
9a60a0cec8687242f0c57c14	3c6c502a8c1de149e27d6112	2021-04-20	11:51:56	2021-04-20	19:14:29	2	REGIONAL	0
e598533e93e23ac2f6350180	5fd0f3794f863812186c2a35	2021-04-20	11:53:26	2021-04-20	19:14:29	2	REGIONAL	0
03c520b815004e585bdfb7a9	ab76d465c4bc025c67b420be	2021-04-20	11:51:14	2021-04-20	19:14:29	2	LOCAL	0
8a87dd3db6fc6ef84734db91	0ce7bdd7d8224ae5eecf6460	2021-04-20	11:49:35	2021-04-20	19:14:30	2	LOCAL	0
b67f468fe770b509e49fdad0	33e9988a7ed84583635d4fcd	2021-04-20	11:52:45	2021-04-20	19:14:30	2	REGIONAL	0
dc57afaa51891e38c6c83196	fe4246df94b1dbc2cd1d1ee6	2021-04-20	11:47:42	2021-04-20	19:14:30	2	LOCAL	0
c768e0c4ae35e1484a259c84	6b679cfb50ec1ad5ad29c3ad	2021-04-20	12:22:38	2021-04-20	19:14:33	2	LOCAL	0
7e05394ce951bdd683e1a301	69d8e37d3fd21e7b176c6265	2021-04-20	12:21:23	2021-04-20	19:14:33	2	LOCAL	0
5cd7e8d8e2d30feec17e2c67	d85b2d297015f7402451133d	2021-04-20	12:03:32	2021-04-20	19:14:33	2	LOCAL	0
e1326b525b14c2d65db5afcf	ff7c83085e08ea57efa63cdc	2021-04-20	12:07:26	2021-04-20	19:14:33	2	NONE	0
fb0549a5aec7d67917b61c1b	539b37225def37ea33e39698	2021-04-20	12:05:30	2021-04-20	19:14:34	2	REGIONAL	0
84a648103d1cc50e0277b10b	08fae07c6f2968cdc3184161	2021-04-20	12:02:52	2021-04-20	19:14:34	2	LOCAL	0
f617516997c097217e29d8da	ea0879904f6150c89eeac162	2021-04-20	12:09:57	2021-04-20	20:43:46	2	LOCAL	0
08198a815173ab5eef2d88fc	01307994fcddda43f9572207	2021-04-20	12:01:23	2021-04-20	20:43:46	2	LOCAL	0
c8ac65fd8f44f51f1a3f4b17	7bee800d4107f063ad519d3a	2021-04-20	11:48:56	2021-04-20	20:43:46	2	LOCAL	0
15f20123a9975203a85d244c	425572636de926801878bbdb	2021-04-20	12:22:00	2021-04-20	20:43:46	2	LOCAL	0
33d4144014e93239de162305	770330dfc241cc170575f8e5	2021-04-20	11:56:07	2021-04-20	20:43:46	2	LOCAL	0
ffb25f82eb2c806fb85b2f29	d1ab7e996f304df9d389e68c	2021-04-20	11:53:36	2021-04-20	20:43:46	2	REGIONAL	0
0bc4ffe64599e6df4a3821ac	05622f8b57a4a226d050b85c	2021-04-20	11:56:22	2021-04-20	20:43:46	2	LOCAL	0
5d44afe6bf18a50c0c721cae	643dadd74e2b1c22518975f8	2021-04-20	11:58:43	2021-04-20	20:43:46	2	LOCAL	0
4e214790b19c46487b382f77	ea52c254df6c786d143e5f08	2021-04-20	11:55:49	2021-04-20	20:43:46	2	LOCAL	0
f751c19212f86042edb59480	268c17929576e55316f102f7	2021-04-20	11:53:04	2021-04-20	20:43:47	2	REGIONAL	0
9d93c57bfe9944defe805b40	2b72a322ad9fe92c7e0664fe	2021-04-20	12:00:51	2021-04-20	20:43:47	2	LOCAL	0
e8670c92d9adba03ebe616fb	ae0c63e86d5ef8f1458c50b1	2021-04-20	11:58:24	2021-04-20	20:43:47	2	NONE	0
99e3a38c5d1e187e927cbe45	35b3e598a0bc777c07f9a0d6	2021-04-20	12:00:04	2021-04-20	20:43:47	2	LOCAL	0
3282feade64d361c7a51695e	0093ea764dc7e719ae2269f1	2021-04-20	11:53:58	2021-04-20	20:43:47	2	REGIONAL	0
cf4e6af9f50cdef50a5065bf	577c28ad8555a0b27a427ee4	2021-04-20	11:59:46	2021-04-20	20:43:48	2	LOCAL	0
70b6857b583f35eb8d4349e8	b0cb2c9515c9ff62d74e0bdc	2021-04-20	11:59:28	2021-04-20	20:43:48	2	LOCAL	0
9c8e1b78cf4341d64d90e9ba	dcb724c0eb2a8a509d13e69f	2021-04-20	12:27:19	2021-04-20	21:04:21	2	LOCAL	0
a0a47542a91bd0b0d64921d9	957175f48a92a92aa9d50293	2021-04-20	12:09:08	2021-04-20	21:04:21	2	REGIONAL	0
c9d2e12118b6d9a5c3a4a368	c90727e383995aa0bae5c789	2021-04-20	12:11:12	2021-04-20	21:04:21	2	REGIONAL	0
33559f13cc826423e699b884	22225c9e4cd177021c59bd80	2021-04-20	12:23:07	2021-04-20	21:04:21	2	LOCAL	0
18a8d20ba1ad7c5cc52dfb8c	8ca85010758021b0007a2333	2021-04-20	12:16:27	2021-04-20	21:04:22	2	REGIONAL	0
491a3d81ca6128c0d6c3e48f	0fff48ea22be858c3144b63e	2021-04-20	11:41:57	2021-04-20	21:04:22	3	LOCAL	0
3cc4035d18b0266ea3f53b89	50cfaec3ae72ad6c10d99083	2021-04-20	12:13:17	2021-04-20	21:04:22	2	LOCAL	0
64adc52e4a933ace727e4df0	bd227bc0c48e6afda543bd94	2021-04-20	12:09:28	2021-04-20	21:04:22	2	REGIONAL	0
e5ebd3be4d3c5ef1565b8886	4e20c312ea1de0e833b06027	2021-04-20	12:08:14	2021-04-20	21:04:22	2	REGIONAL	0
f594ed3cdd24602736b0e268	353dafedb74cd359ad2646f8	2021-04-20	11:51:24	2021-04-20	21:04:23	3	LOCAL	0
49491aa344bc4bccff2fc4ad	616234bbad9943b350447d5e	2021-04-20	12:18:58	2021-04-20	21:04:23	2	REGIONAL	0
f89f7d42a810f640707a562c	b213168a4b6dc18ff3f9a85c	2021-04-20	12:10:33	2021-04-20	21:04:24	2	REGIONAL	0
51914a62262eb47360a2df33	a1b501be0fe3ad417a5b2303	2021-04-20	11:51:47	2021-04-20	21:04:24	3	LOCAL	0
8474a9a9139e947b1ab44be6	19341a3bb21481c56f3595c8	2021-04-20	11:41:37	2021-04-20	21:04:24	3	LOCAL	0
e56e6c782a6265f1844880c3	23223922f5d4028c41e94bac	2021-04-20	12:27:12	2021-04-20	21:04:24	2	REGIONAL	0
accf1ba190908f171bfff010	cb5fc978601ca70a759ad5a4	2021-04-20	12:46:39	2021-04-20	21:04:25	2	LOCAL	0
e8da5eb3fd633fd47800cd6e	38376af15b91e11cb57a3c96	2021-04-20	12:25:53	2021-04-20	21:04:25	2	REGIONAL	0
b0c551c84adeeda55096267c	c19efe8daccb1a337ddd33f6	2021-04-20	12:07:11	2021-04-20	21:04:26	2	LOCAL	0
60b1fbd70a9cc355d252e0d5	d38466a19fc22ad033e3f16a	2021-04-20	12:09:33	2021-04-20	21:04:26	2	LOCAL	0
47de519676df60356dc0cf09	be235bc096198cffaadccfaf	2021-04-20	12:21:31	2021-04-20	21:04:26	2	LOCAL	0
d152c2bd7cac9a8f67548e85	c03bc9f4edcca8b0958c3d02	2021-04-20	12:22:40	2021-04-20	21:04:26	2	REGIONAL	0
9ae34ca2a919dd18b0dfc606	2b7280cc777a1073467c904e	2021-04-20	12:09:57	2021-04-20	21:04:27	2	REGIONAL	0
df619912aa4c744943db4891	a9e765057fd1bb110f6eb9ec	2021-04-20	11:47:08	2021-04-20	21:04:27	3	REGIONAL	0
5885af432f26241fb3d65438	6be1487b43f60081eb3e1c32	2021-04-20	12:06:14	2021-04-20	21:04:27	2	REGIONAL	0
ca9b339409e00f1c3fcaf413	2b4616f59358f3bd357d86c8	2021-04-20	13:55:35	2021-04-20	21:04:27	2	LOCAL	0
458f45f15a71de44c6ca2af9	bb0779951e5393a1f201cfba	2021-04-20	13:38:35	2021-04-20	21:04:28	2	REGIONAL	0
dbc596a5f579ff1efc8294ef	5ed76e4ea138d29b2c972d9f	2021-04-20	13:37:35	2021-04-20	21:04:28	2	LOCAL	0
1f432b4fa49de803cc84c80f	55941a9911eed0beae2e54a7	2021-04-20	13:54:01	2021-04-20	21:04:28	2	REGIONAL	0
c5670b88f3731068ed7c3e6f	5734bb6ab89307e79dc74025	2021-04-20	13:39:04	2021-04-20	21:04:28	2	REGIONAL	0
4728654241fe14f7abd20cf9	68f0709bb54caa43c6c97735	2021-04-20	13:38:31	2021-04-20	21:04:28	2	REGIONAL	0
f9d249c125c6cc204efd2f6d	ab6f23ea32867df0c05bc1ae	2021-04-20	13:37:06	2021-04-20	21:04:29	2	LOCAL	0
abbcc95eb02c308bc2845d33	489dd298b091fcb8e528beb8	2021-04-20	12:56:14	2021-04-20	21:04:29	2	REGIONAL	0
6b3573d0764b21ad059d2dd2	7e6717d8a0070b12d14019a8	2021-04-20	13:51:50	2021-04-20	21:04:29	2	REGIONAL	0
42eb25d8a219a4f474bbb594	bc7f91f7dec1dff4a609355b	2021-04-20	13:38:53	2021-04-20	21:04:29	2	LOCAL	0
ee02a0dd6566bafc54d7e39e	4442bd853c86a1b2b2ad83a1	2021-04-20	13:34:26	2021-04-20	21:04:30	2	LOCAL	0
7602d116846677e6256dd64f	f5628a8472fb459887abc705	2021-04-20	13:36:58	2021-04-20	21:04:30	2	LOCAL	0
8460fbc8fc6d678a5db3a930	6a9a24a3eeb14f61261f76e6	2021-04-20	13:08:51	2021-04-20	21:04:30	2	LOCAL	0
546ee668067bc315aac59339	cb142318503e30d1ee77ffa6	2021-04-20	13:52:00	2021-04-20	21:04:30	2	REGIONAL	0
3122b298fefc9a1f98f35e51	12f188717082c3432cfb132d	2021-04-20	13:37:21	2021-04-20	21:04:31	2	LOCAL	0
c1b055046b026e017cd360c8	01f73cb5cb94b021bfbd95df	2021-04-20	13:48:12	2021-04-20	21:04:31	2	REGIONAL	0
6c2c7842b7bd847fd72f6530	f1a334eef2c53b4dada0a03f	2021-04-20	13:47:29	2021-04-20	21:04:31	2	REGIONAL	0
985ce475978893751f370c9a	79cd2ee91ee4b7e125298936	2021-04-20	13:29:59	2021-04-20	21:04:31	2	REGIONAL	0
d0828337ac14ace572ee2adf	9dbff15d595bed6d48f0f8a3	2021-04-20	13:37:19	2021-04-20	21:04:32	2	LOCAL	0
d18a3f5aaefa4732302608d4	f9ec5c407f9fd8a798963881	2021-04-20	13:52:43	2021-04-20	21:04:32	2	REGIONAL	0
451d2f21cb27bd7a7f31e53b	3e07cc65f251288cd48f57fa	2021-04-20	11:41:11	2021-04-20	21:04:38	3	REGIONAL	0
dcff93276f90e87ae913eac1	6cc0d7e77730e7c7d4f4dcf8	2021-04-20	12:08:34	2021-04-20	21:04:39	2	REGIONAL	0
ceafd63876d1df23be60192b	1b34bb804dd1860ed9837115	2021-04-20	12:04:57	2021-04-20	21:04:39	2	LOCAL	0
7a7b1c4fa173f974f7f77c22	02b771742a80a90482d6a8cf	2021-04-20	11:01:56	2021-04-20	21:04:40	3	REGIONAL	0
f249fa81df2b920cd43d8af7	ac6a4764a81bc4ec605fe800	2021-04-20	11:14:40	2021-04-20	21:04:40	3	REGIONAL	0
def0d8a31ed71b9794adcfa6	19f532092e35ed031d78e75f	2021-04-20	13:38:10	2021-04-20	21:04:40	2	LOCAL	0
61b65ba4691df546fcc27769	82c78c4ab49c72909f13e2f2	2021-04-20	11:14:45	2021-04-20	21:04:40	3	LOCAL	0
6b814e6ff7cc841c75429ee1	f7a8b482a7f2582a14bf1331	2021-04-20	13:34:01	2021-04-20	21:04:41	2	LOCAL	0
7655492e79e265618e257d9c	11038ff5ba8cb500b32e9d28	2021-04-20	14:26:46	2021-04-20	21:21:07	2	REGIONAL	0
cbd53320bba34a578812f8c3	a96918eb9a7ef49fd712bfe2	2021-04-20	14:26:14	2021-04-20	21:21:07	2	LOCAL	0
61b1162cb85310276ee17ee6	9009f2f0718b086c3ab33121	2021-04-20	14:27:53	2021-04-20	21:21:07	2	LOCAL	0
[truncated: 76,173 more rows]

## Sheet: Analysis
											Within 24 hours
		0-6 hours	6-9 hours	9-12 hours	12-15 hours	15-18 hours	18-21 hours	21-24 hours	24+ hours	Total	0.914859
	Dec '20	547	1779	767	98	106	181	343	432	4253
	Jan '21	611	2519	2247	685	132	23	114	421	6752
	Feb '21	902	3122	1733	339	91	39	209	275	6710
	Mar '21	366	2217	1145	85	19	29	154	209	4224
	Apr '21	323	1593	707	181	9	3	5	56	2877
	May '21	239	820	175			6	91	193	1524
	Jun '21	470	1627	85			3	54	94	2333
	Jul '21	721	467	25			2	22	29	1266
	Aug '21	1041	4100	3209	1043	22	54	680	1541	11690
	Sep '21	317	4742	4872	715	6	112	614	1904	13282
	Oct '21	580	4986	2424	191	22	10	117	554	8884
	Nov '21	679	4342	1434	28	15	46	184	324	7052
	Count of Turnaround2	Column Labels
	Row Labels	0	1	2	3	4	5	6	7	8+	Grand Total
	2020	15	532	1779	767	98	106	181	343	432	4253
	Dec	15	532	1779	767	98	106	181	343	432	4253
	2021	120	6129	30535	18056	3267	316	327	2244	5600	66594
	Jan	52	559	2519	2247	685	132	23	114	421	6752
	Feb	15	887	3122	1733	339	91	39	209	275	6710
	Mar	2	364	2217	1145	85	19	29	154	209	4224
	Apr	3	320	1593	707	181	9	3	5	56	2877
	May	1	238	820	175			6	91	193	1524
	Jun	2	468	1627	85			3	54	94	2333
	Jul	5	716	467	25			2	22	29	1266
	Aug	11	1030	4100	3209	1043	22	54	680	1541	11690
	Sep	12	305	4742	4872	715	6	112	614	1904	13282
	Oct	10	570	4986	2424	191	22	10	117	554	8884
	Nov	7	672	4342	1434	28	15	46	184	324	7052
	Grand Total	135	6661	32314	18823	3365	422	508	2587	6032	70847
	Row Labels	Count of Days2
	0	0.746712
	1	0.246584
	2	0.00461802
	3+	0.00208515
	Grand Total	1
		0-12 hours	12-24 hours	24+ hours
	Dec '20	3093	728	432
	Jan '21	5377	954	421
	Feb '21	5757	678	275
	Mar '21	3728	287	209
	Apr '21	2623	198	56
	May '21	1234	97	193
	Jun '21	2182	57	94
	Jul '21	1213	24	29
	Aug '21	8350	1799	1541
	Sep '21	9931	1447	1904
	Oct '21	7990	340	554
	Nov '21	6455	288	324

## Sheet: Supplementary
	Location	LOCAL
	Count of Turnaround2	Column Labels											Regional	0-6 hours	6-9 hours	9-12 hours	12-15 hours	15-18 hours	18-21 hours	21-24 hours	24+ hours	Grand Total
	Row Labels	0	1	2	3	4	5	6	7	8+	Grand Total		Dec '20	273	843	357	35	49	100	179	187	2023
	2020	4	228	816	372	58	51	64	149	228	1970		Jan '21	251	1193	1040	348	58	14	61	180	3145
	Dec	4	228	816	372	58	51	64	149	228	1970		Feb '21	349	1446	777	175	37	29	109	133	3055
	2021	49	3188	13056	8391	1617	138	124	1082	2547	30192		Mar '21	129	901	486	34	9	14	70	96	1739
	Jan	22	286	1162	1072	294	63	9	49	220	3177		Apr '21	130	610	263	63	3	1	4	33	1107
	Feb	7	472	1463	858	146	46	9	90	125	3216		May '21	90	323	62			4	35	68	582
	Mar	1	214	1197	611	50	9	10	78	103	2273		Jun '21	154	576	23				29	40	822
	Apr	2	157	885	394	108	5		1	22	1574		Jul '21	277	174	7				8	13	479
	May	1	141	460	106			2	49	114	873		Aug '21	477	2021	1594	447	12	47	298	758	5654
	Jun	2	155	283	57				20	51	568		Sep '21	109	2754	2597	323	5	44	288	1003	7123
	Jul		387	265	16				10	11	689		Oct '21	209	2708	1245	85	8	4	60	292	4611
	Aug	3	510	1929	1498	550	9	6	356	729	5590		Nov '21	267	2452	626	9	4	10	68	166	3602
	Sep	5	182	1764	2028	356		57	286	821	5499
	Oct	3	337	2018	1042	100		3	51	235	3789
	Nov	3	347	1630	709	13	6	28	92	116	2944		Local	0-6 hours	6-9 hours	9-12 hours	12-15 hours	15-18 hours	18-21 hours	21-24 hours	24+ hours	Grand Total
	Grand Total	53	3416	13872	8763	1675	189	188	1231	2775	32162		Dec '20	232	816	372	58	51	64	149	228	1970
													Jan '21	308	1162	1072	294	63	9	49	220	3177
													Feb '21	479	1463	858	146	46	9	90	125	3216
													Mar '21	215	1197	611	50	9	10	78	103	2273
													Apr '21	159	885	394	108	5		1	22	1574
													May '21	142	460	106			2	49	114	873
													Jun '21	157	283	57				20	51	568
													Jul '21	387	265	16				10	11	689
													Aug '21	513	1929	1498	550	9	6	356	729	5590
													Sep '21	187	1764	2028	356		57	286	821	5499
													Oct '21	340	2018	1042	100		3	51	235	3789
													Nov '21	350	1630	709	13	6	28	92	116	2944
														0-6 hours	6-9 hours	9-12 hours	12-15 hours	15-18 hours	18-21 hours	21-24 hours	24+ hours
													Regional	0.0799894	0.471422	0.267427	0.0447528	0.00545047	0.00786636	0.0356196	0.0874727
													Local	0.10786	0.431316	0.272464	0.0520801	0.0058765	0.00584541	0.038275	0.0862819
													Regional	0-12 hours	12-24 hours	24+ hours
													Dec '20	1473	363	187
													Jan '21	2484	481	180
													Feb '21	2572	350	133
													Mar '21	1516	127	96
													Apr '21	1003	71	33
													May '21	475	39	68
													Jun '21	753	29	40
													Jul '21	458	8	13
													Aug '21	4092	804	758
													Sep '21	5460	660	1003
													Oct '21	4162	157	292
													Nov '21	3345	91	166
													Local	0-12 hours	12-24 hours	24+ hours
													Dec '20	1420	322	228
													Jan '21	2542	415	220
													Feb '21	2800	291	125
													Mar '21	2023	147	103
													Apr '21	1438	114	22
													May '21	708	51	114
													Jun '21	497	20	51
													Jul '21	668	10	11
													Aug '21	3940	921	729
													Sep '21	3979	699	821
													Oct '21	3400	154	235
													Nov '21	2689	139	116
